# Supplementary material for: Deciphering the Role of Putative Novel miRNAs Encoded From the Newly Found Genomic Regions of T2T‐CHM13 in the Progression of Collecting Duct Renal Cell Carcinoma
Source: Cancer Med. 2025 Apr 30;14(9):e70925. doi: 10.1002/cam4.70925 (PMC12042112; doi:10.1002/cam4.70925)
Supplement: Supplementary file 3 — Table S1‐S18. [file CAM4-14-e70925-s003.xlsx]

## Sheet: Readme
Supplementary Tables
Table S1 : Result of differential gene expression analysis for cdRCC
Table S2 : Interactions between novel miRNAs and their target genes
Table S3 : Interactions between novel miRNAs and their target genes that are downregulated in cdRCC
Table S4 : Interactions between previously known miRNAs and their target genes that are downregulated in cdRCC
Table S5 : Differential targeting of downregulated genes in cdRCC by novel and previously known miRNAs
Table S6 : Summary of overlapping and unique downregulated genes targeted by novel and known miRNAs in Venn Diagram Analysis
Table S7 : KEGG pathway enrichment analysis result of novel miRNA target genes downregulated in cdRCC
Table S8 : KEGG pathway enrichment analysis result of previously known miRNA target genes downregulated in cdRCC
Table S9 : KEGG pathway enrichment analysis result of novel and previously known miRNA target genes downregulated in cdRCC
Table S10 : Gene Ontology Molecular Function enrichment analysis result of novel miRNA target genes downregulated in cdRCC
Table S11 : Gene Ontology Molecular Function enrichment analysis result of previously known miRNA target genes downregulated in cdRCC
Table S12 : Gene Ontology Molecular Function enrichment analysis result of novel and previously known miRNA target genes downregulated in cdRCC
Table S10 : Gene Ontology Molecular Function enrichment analysis result of novel miRNA target genes downregulated in cdRCC
Table S11 : Gene Ontology Molecular Function enrichment analysis result of previously known miRNA target genes downregulated in cdRCC
Table S12 : Gene Ontology Molecular Function enrichment analysis result of novel and previously known miRNA target genes downregulated in cdRCC
Table S13 : Gene Ontology Cellular Component enrichment analysis result of novel miRNA target genes downregulated in cdRCC
Table S14 : Gene Ontology Cellular Component enrichment analysis result of previously known miRNA target genes downregulated in cdRCC
Table S15 : Gene Ontology Cellular Component enrichment analysis result of novel and previously known miRNA target genes downregulated in cdRCC
Table S16 : Gene Ontology Biological Process enrichment analysis result of novel miRNA target genes downregulated in cdRCC
Table S17 : Gene Ontology Biological Process enrichment analysis result of previously known miRNA target genes downregulated in cdRCC
Table S18 : Gene Ontology Biological Process enrichment analysis result of novel and previously known miRNA target genes downregulated in cdRCC

## Sheet: Table S1
	baseMean	log2FoldChange	lfcSE	stat	pvalue	padj
ENSG00000000005	10.9029	-5.95663	1.58069	-3.76839	0.000164307	0.000848049
ENSG00000000938	214.829	2.7812	0.421051	6.60536	3.96544e-11	1.13344e-09
ENSG00000001617	1027.76	2.92358	0.31535	9.2709	1.84579e-20	2.77404e-18
ENSG00000001626	66.0527	-2.67659	0.5511	-4.85682	1.19286e-06	1.16105e-05
ENSG00000002726	1850.06	-3.42145	1.17964	-2.90043	0.00372656	0.0121853
ENSG00000002746	623.047	-2.95528	0.847257	-3.48806	0.000486535	0.00216639
ENSG00000002834	3644.54	2.15821	0.335172	6.4391	1.20184e-10	3.03764e-09
ENSG00000003987	23.1114	-3.56488	0.972064	-3.66733	0.0002451	0.00119761
ENSG00000004399	2691.08	2.14814	0.39883	5.3861	7.20015e-08	9.86632e-07
ENSG00000004468	178.981	2.7966	0.794225	3.52117	0.000429653	0.00194439
ENSG00000004776	260.973	-2.08637	0.51074	-4.085	4.40776e-05	0.000270564
ENSG00000004809	2.04161	3.7283	1.35868	2.74407	0.00606833	0.0184065
ENSG00000004939	1181.1	-10.2781	1.15656	-8.88679	6.29011e-19	7.67833e-17
ENSG00000004948	59.4834	-3.2422	0.622797	-5.20586	1.93097e-07	2.35404e-06
ENSG00000005059	106.712	2.54394	0.581846	4.37219	1.23007e-05	8.91735e-05
ENSG00000005102	15.0281	3.56857	1.13311	3.14936	0.00163629	0.00606885
ENSG00000005108	1358.05	-3.14371	0.370927	-8.4753	2.34481e-17	2.30549e-15
ENSG00000005187	630.921	-3.25287	0.708225	-4.59299	4.3695e-06	3.62771e-05
ENSG00000005243	148.455	2.00153	0.486049	4.11796	3.82237e-05	0.000238452
ENSG00000005249	256.549	-2.27042	0.339719	-6.68324	2.33711e-11	6.97987e-10
ENSG00000005448	158.443	2.71367	0.335533	8.08765	6.0825e-16	4.73622e-14
ENSG00000005844	359.338	2.23797	0.702121	3.18744	0.00143536	0.00542217
ENSG00000005884	6638.32	3.1132	0.352722	8.8262	1.08297e-18	1.26769e-16
ENSG00000006071	24.7159	-5.69724	1.50565	-3.78391	0.000154385	0.000805463
ENSG00000006118	357.918	3.20804	0.44882	7.14772	8.82294e-13	3.65388e-11
ENSG00000006128	19.9597	-4.28871	1.3529	-3.17001	0.00152433	0.00570969
ENSG00000006283	9.61106	3.81245	1.02392	3.72338	0.000196574	0.000992061
ENSG00000006327	1168.23	2.35614	0.577036	4.08318	4.44237e-05	0.000272388
ENSG00000006606	17.8263	4.46237	0.990865	4.50351	6.68413e-06	5.23972e-05
ENSG00000006611	751.398	-3.22258	0.922614	-3.49288	0.000477839	0.00213069
ENSG00000006747	2018.33	-4.21632	0.294254	-14.3289	1.44451e-46	2.88428e-43
ENSG00000007001	437.556	-9.80401	1.74852	-5.60702	2.05837e-08	3.19743e-07
ENSG00000007062	1584.05	-4.95218	0.688727	-7.19033	6.46328e-13	2.75418e-11
ENSG00000007174	53.9954	-3.58717	0.606331	-5.91619	3.29478e-09	6.05936e-08
ENSG00000007216	731.763	-12.0219	1.83109	-6.56543	5.18837e-11	1.43885e-09
ENSG00000007237	472.37	2.65361	0.466475	5.68865	1.2805e-08	2.08718e-07
ENSG00000007264	34.8397	2.29382	0.673657	3.40503	0.000661571	0.00282172
ENSG00000007314	27.2235	-3.18622	0.756115	-4.21394	2.50957e-05	0.000166238
ENSG00000007372	20.4632	7.12132	0.800675	8.89414	5.88722e-19	7.21805e-17
ENSG00000007376	207.471	2.17158	0.458752	4.73366	2.20505e-06	2.00325e-05
ENSG00000007384	439.952	2.20725	0.418648	5.27234	1.34698e-07	1.7162e-06
ENSG00000007402	117.257	-2.9319	0.526121	-5.57267	2.50868e-08	3.82167e-07
ENSG00000007908	141.447	-2.44392	0.785173	-3.11259	0.00185453	0.00676519
ENSG00000007968	116.121	5.9774	0.819082	7.29768	2.92771e-13	1.36858e-11
ENSG00000008196	361.775	-7.58897	0.828364	-9.16139	5.12335e-20	7.16091e-18
ENSG00000008256	982.56	2.65917	0.668817	3.97593	7.01044e-05	0.000406661
ENSG00000008277	483.033	-2.17959	0.362613	-6.0108	1.84605e-09	3.59864e-08
ENSG00000008300	130.325	3.59929	0.422457	8.5199	1.59693e-17	1.61741e-15
ENSG00000008323	119.992	3.60978	0.939061	3.84403	0.000121029	0.000651877
ENSG00000008516	38.0268	2.89586	0.671669	4.31144	1.62197e-05	0.000113521
ENSG00000008517	1306.2	2.02144	0.57766	3.49937	0.000466362	0.00208687
ENSG00000009765	804.223	-9.71786	1.37564	-7.06427	1.61465e-12	6.33043e-11
ENSG00000009950	541.443	-5.43517	0.591271	-9.19235	3.84339e-20	5.53805e-18
ENSG00000010030	84.5658	4.4855	0.40407	11.1008	1.2435e-28	4.23912e-26
ENSG00000010292	870.029	2.24974	0.366723	6.13473	8.53059e-10	1.79837e-08
ENSG00000010319	482.294	-2.76295	0.390942	-7.06741	1.57849e-12	6.21864e-11
ENSG00000010379	1663.11	-6.93567	0.832936	-8.32678	8.30719e-17	7.23424e-15
ENSG00000010610	808.209	2.94836	0.514105	5.73494	9.75487e-09	1.62993e-07
ENSG00000010932	1155.59	-6.90755	1.04581	-6.60499	3.97556e-11	1.13517e-09
ENSG00000011028	1933.56	2.57605	0.533785	4.82602	1.3929e-06	1.33118e-05
ENSG00000011201	105.78	2.75567	0.362895	7.59355	3.11255e-14	1.74365e-12
ENSG00000011332	3.574	2.60739	0.789007	3.30465	0.000950961	0.00383153
ENSG00000011422	663.103	3.68098	0.685786	5.36754	7.98192e-08	1.07947e-06
ENSG00000011426	416.345	5.70418	0.881229	6.47298	9.60885e-11	2.49866e-09
ENSG00000011478	122.604	2.21369	0.368948	6.00002	1.97299e-09	3.8274e-08
ENSG00000011590	7.00558	3.98249	0.702706	5.66735	1.45019e-08	2.33922e-07
ENSG00000011600	449.393	3.83232	0.559731	6.84671	7.55662e-12	2.52677e-10
ENSG00000012048	133.882	2.30254	0.435423	5.28804	1.23634e-07	1.59119e-06
ENSG00000012211	124.628	2.21216	0.483471	4.57558	4.74905e-06	3.90112e-05
ENSG00000012504	314.578	-3.94678	0.658112	-5.99712	2.00842e-09	3.88267e-08
ENSG00000012779	22.9254	7.31952	1.97981	3.69708	0.000218096	0.00108337
ENSG00000013293	7.48799	-3.9674	1.60432	-2.47295	0.0134005	0.0356501
ENSG00000013588	1912.83	3.20546	0.412712	7.76682	8.04815e-15	5.13648e-13
ENSG00000013725	86.5713	2.23406	0.698313	3.19923	0.00137796	0.00524787
ENSG00000013810	318.106	3.42328	0.515045	6.64657	2.99993e-11	8.78116e-10
ENSG00000014216	2451.76	2.55691	0.518062	4.93553	7.99337e-07	8.17887e-06
ENSG00000014257	457.886	-3.56659	0.527073	-6.76679	1.31675e-11	4.17804e-10
ENSG00000015285	139.798	2.68765	0.55329	4.85758	1.18828e-06	1.1574e-05
ENSG00000015413	1752.95	-5.07453	1.08412	-4.6808	2.85753e-06	2.51193e-05
ENSG00000015475	128.551	2.07497	0.313162	6.62586	3.45233e-11	1.00007e-09
ENSG00000016391	1912.64	-4.29918	0.681644	-6.30708	2.84348e-10	6.68516e-09
ENSG00000017483	89.0919	3.9461	0.771444	5.11521	3.1339e-07	3.61109e-06
ENSG00000018280	495.815	3.80148	0.636236	5.97495	2.30163e-09	4.40684e-08
ENSG00000018625	141.313	-5.19731	0.736469	-7.05707	1.70055e-12	6.59604e-11
ENSG00000019102	37.159	-4.23201	0.804761	-5.25871	1.45066e-07	1.82501e-06
ENSG00000019169	65.8038	3.13586	0.897547	3.49381	0.000476173	0.00212431
ENSG00000019186	956.652	-4.86889	0.941613	-5.1708	2.33099e-07	2.78225e-06
ENSG00000019505	371.486	-5.57055	0.523565	-10.6397	1.9485e-26	5.23736e-24
ENSG00000019582	17574.9	2.47096	0.414483	5.96154	2.4987e-09	4.73871e-08
ENSG00000020633	149.688	2.95231	0.456271	6.47053	9.766e-11	2.53246e-09
ENSG00000021300	138.974	-2.51703	0.321032	-7.84042	4.49053e-15	3.00307e-13
ENSG00000021461	6.48325	-2.67104	1.14728	-2.32814	0.0199045	0.0494105
ENSG00000021488	467.547	-6.28087	1.07932	-5.81929	5.90992e-09	1.03125e-07
ENSG00000023171	981.583	-2.04511	0.695085	-2.94224	0.00325845	0.0108929
ENSG00000023191	9.47518	2.34684	0.786272	2.98476	0.00283797	0.00967944
ENSG00000023445	1131.46	2.27954	0.589736	3.86535	0.00011093	0.000604587
ENSG00000023839	941.463	-3.39665	0.79777	-4.25768	2.06562e-05	0.00014039
ENSG00000023892	152.902	2.49807	0.52841	4.72753	2.27269e-06	2.06002e-05
ENSG00000024422	1843.42	3.43338	0.297692	11.5333	8.95901e-31	3.73791e-28
ENSG00000024526	28.2146	4.37082	0.974054	4.48725	7.21488e-06	5.59458e-05
ENSG00000025039	1201.49	-2.42187	0.38244	-6.33268	2.40932e-10	5.7515e-09
ENSG00000025708	1446.45	4.32303	0.562063	7.69136	1.45581e-14	8.84689e-13
ENSG00000025770	407.4	2.06782	0.539387	3.83365	0.000126257	0.000676524
ENSG00000025772	428.869	2.21613	0.51173	4.33067	1.48655e-05	0.000105149
ENSG00000026025	10730.1	2.37298	0.313288	7.57445	3.60657e-14	1.98852e-12
ENSG00000026297	946.63	3.49399	0.575153	6.07488	1.24077e-09	2.51155e-08
ENSG00000026508	2375.96	2.3847	0.44986	5.30099	1.15179e-07	1.49685e-06
ENSG00000026559	35.0976	4.62731	1.02904	4.49673	6.90065e-06	5.38829e-05
ENSG00000026751	139.317	2.87477	0.796449	3.60949	0.000306802	0.00145362
ENSG00000026950	621.81	2.03761	0.474843	4.29113	1.77768e-05	0.000123073
ENSG00000027644	93.1229	-2.85126	0.653544	-4.36277	1.28426e-05	9.25979e-05
ENSG00000027869	58.8525	2.07706	0.616716	3.36793	0.000757348	0.00316418
ENSG00000028137	1049.61	3.03368	0.543485	5.58191	2.37893e-08	3.63789e-07
ENSG00000029153	257.327	4.18488	0.621312	6.73556	1.63303e-11	5.0386e-10
ENSG00000029534	308.406	5.46434	0.779118	7.0135	2.32436e-12	8.6518e-11
ENSG00000029993	255.191	2.49573	0.51503	4.8458	1.26104e-06	1.21807e-05
ENSG00000030110	208.874	2.30562	0.375289	6.1436	8.06739e-10	1.71105e-08
ENSG00000030582	3838.21	2.50498	0.401974	6.23168	4.61451e-10	1.02784e-08
ENSG00000033100	1042.89	2.10511	0.395935	5.31679	1.05613e-07	1.38931e-06
ENSG00000033122	76.4355	-2.79756	0.804571	-3.47709	0.000506896	0.0022417
ENSG00000034053	2.57428	4.93949	1.53734	3.21301	0.00131352	0.0050354
ENSG00000034510	3568.92	3.64675	0.421151	8.659	4.75916e-18	5.02028e-16
ENSG00000034971	4.73967	-4.74191	1.55646	-3.04659	0.00231452	0.00817332
ENSG00000035720	65.4241	-2.827	0.554547	-5.09785	3.43525e-07	3.92116e-06
ENSG00000035862	5184.25	2.3695	0.503671	4.70445	2.54546e-06	2.27221e-05
ENSG00000036448	12.6473	-6.16468	1.60566	-3.83935	0.000123362	0.000663292
ENSG00000036530	48.2485	-2.24079	0.455575	-4.9186	8.71656e-07	8.80285e-06
ENSG00000036672	1159.89	-5.66683	0.90331	-6.2734	3.53244e-10	8.13392e-09
ENSG00000036828	1183.84	-8.16874	0.669689	-12.1978	3.19313e-34	2.02865e-31
ENSG00000038427	6358.55	3.53636	0.620997	5.69464	1.23629e-08	2.01983e-07
ENSG00000038945	660.702	2.34274	0.53745	4.359	1.30659e-05	9.39658e-05
ENSG00000039537	158.226	-8.35071	1.60404	-5.20605	1.92904e-07	2.35272e-06
ENSG00000040608	46.3215	3.90104	0.758137	5.14556	2.66718e-07	3.1327e-06
ENSG00000041353	98.3618	3.89899	0.720741	5.4097	6.31312e-08	8.74947e-07
ENSG00000042062	871.787	-3.31883	0.640546	-5.18125	2.20402e-07	2.64734e-06
ENSG00000042493	1168.67	2.88385	0.486907	5.92279	3.16525e-09	5.83651e-08
ENSG00000042753	813.11	3.18151	0.527591	6.03027	1.63685e-09	3.23139e-08
ENSG00000042781	24.9911	-3.68039	0.977469	-3.76523	0.000166397	0.00085773
ENSG00000042813	4.17196	-4.55783	1.61059	-2.82992	0.004656	0.0147083
ENSG00000043355	16.184	7.0695	2.27559	3.10667	0.00189209	0.00687797
ENSG00000043462	583.576	2.34185	0.553122	4.23387	2.29701e-05	0.000153907
ENSG00000046889	882.97	2.12915	0.771428	2.76001	0.00577999	0.0176661
ENSG00000047644	1279.08	2.00344	0.396322	5.05509	4.3019e-07	4.7738e-06
ENSG00000047648	610.572	-2.69868	0.303975	-8.87795	6.81038e-19	8.24144e-17
ENSG00000047662	31.2338	-4.0353	0.836745	-4.82261	1.41688e-06	1.35272e-05
ENSG00000047936	34.0001	-3.53129	1.13739	-3.10473	0.00190452	0.00691147
ENSG00000048540	125.993	-5.42401	0.793388	-6.83651	8.11461e-12	2.69082e-10
ENSG00000049249	43.9397	3.87558	0.620411	6.24679	4.18982e-10	9.47591e-09
ENSG00000049323	4333.97	3.00958	0.792001	3.79996	0.000144717	0.000761706
ENSG00000049759	3601.21	-2.38914	0.238259	-10.0275	1.15417e-23	2.48182e-21
ENSG00000049768	25.1762	3.95707	0.656514	6.0274	1.66614e-09	3.27304e-08
ENSG00000050030	163.082	-5.60149	0.621597	-9.01146	2.03329e-19	2.59536e-17
ENSG00000050344	209.682	2.35063	0.359655	6.5358	6.32711e-11	1.71384e-09
ENSG00000050628	2574.39	-5.94128	0.774715	-7.66899	1.73356e-14	1.03326e-12
ENSG00000050730	19.416	4.29664	0.721503	5.95512	2.59883e-09	4.91195e-08
ENSG00000050820	2542.81	2.28775	0.622903	3.67272	0.000239979	0.00117732
ENSG00000051180	4.49885	4.76035	1.16349	4.09144	4.28703e-05	0.000264022
ENSG00000051341	72.4652	3.81467	0.553576	6.89096	5.54186e-12	1.9055e-10
ENSG00000052344	1189	2.28594	0.888851	2.5718	0.0101172	0.0282281
ENSG00000053372	240.386	2.07785	0.293475	7.08018	1.43967e-12	5.74101e-11
ENSG00000053438	12.0373	6.12383	2.25012	2.72156	0.00649743	0.0194672
ENSG00000053702	141.911	-2.14817	0.403082	-5.32937	9.8552e-08	1.30813e-06
ENSG00000053747	789.499	3.39138	0.641821	5.284	1.26392e-07	1.61998e-06
ENSG00000054356	27.319	6.67412	1.88595	3.53887	0.000401848	0.0018364
ENSG00000054967	293.563	2.82026	0.537516	5.24683	1.54735e-07	1.93101e-06
ENSG00000055163	6325.82	-2.81	0.495365	-5.67258	1.40664e-08	2.27949e-07
ENSG00000055732	219.292	-4.74866	0.432135	-10.9888	4.325e-28	1.42237e-25
ENSG00000056487	68.624	-5.56753	0.936432	-5.94547	2.75672e-09	5.17537e-08
ENSG00000056736	1187.72	-5.81792	0.632217	-9.20241	3.5001e-20	5.09593e-18
ENSG00000057019	1956.39	2.71645	0.644877	4.21235	2.52729e-05	0.000167174
ENSG00000057149	22.4988	8.22757	0.970803	8.47501	2.35052e-17	2.30549e-15
ENSG00000057294	491.058	2.65942	0.865687	3.07204	0.00212602	0.00760009
ENSG00000057657	509.113	3.276	0.44631	7.34018	2.13301e-13	1.02275e-11
ENSG00000058085	1581.52	3.92506	0.715271	5.48752	4.07624e-08	5.91013e-07
ENSG00000058866	190.875	-2.30766	0.464625	-4.96671	6.80985e-07	7.13236e-06
ENSG00000059728	843.01	2.72958	0.467516	5.83848	5.268e-09	9.31447e-08
ENSG00000059804	3587.93	2.63396	0.842597	3.126	0.00177201	0.00651089
ENSG00000060140	25.5394	2.77011	0.727565	3.80737	0.000140452	0.000742051
ENSG00000060491	765.065	2.11448	0.32101	6.58695	4.4894e-11	1.26381e-09
ENSG00000060558	195.456	4.04492	0.727785	5.55784	2.73127e-08	4.12479e-07
ENSG00000060566	15.4159	-4.08136	1.48489	-2.74859	0.00598515	0.018198
ENSG00000060656	909.983	3.82776	0.644772	5.93661	2.90967e-09	5.42247e-08
ENSG00000060709	225.263	-5.6887	0.770206	-7.38595	1.51369e-13	7.43652e-12
ENSG00000060718	582.985	8.10368	0.825058	9.82195	9.05768e-23	1.78309e-20
ENSG00000060762	737.607	-2.72311	0.367811	-7.40357	1.32572e-13	6.60589e-12
ENSG00000060982	419.229	2.2545	0.484831	4.65008	3.31813e-06	2.86193e-05
ENSG00000061656	50.6848	2.01305	0.36063	5.58204	2.37717e-08	3.63719e-07
ENSG00000062038	840.378	3.84558	0.864202	4.44986	8.59243e-06	6.52166e-05
ENSG00000062096	49.2014	-3.4873	1.28782	-2.70792	0.00677072	0.0201579
ENSG00000062822	407.166	3.65597	0.540928	6.7587	1.39231e-11	4.38296e-10
ENSG00000063177	3429.06	2.82315	0.476342	5.92674	3.09016e-09	5.70935e-08
ENSG00000063660	1264.53	3.01822	0.643588	4.68968	2.73636e-06	2.41834e-05
ENSG00000064195	35.1361	4.0746	1.17719	3.46131	0.000537556	0.00235789
ENSG00000064205	40.6305	4.33484	0.595776	7.27595	3.43984e-13	1.58675e-11
ENSG00000064393	7793.34	-2.13921	0.311181	-6.87449	6.22123e-12	2.12083e-10
ENSG00000064547	102.819	2.17406	0.382542	5.6832	1.32195e-08	2.15349e-07
ENSG00000064666	2225.85	2.89156	0.578168	5.00124	5.69629e-07	6.1056e-06
ENSG00000064787	42.6069	-3.86521	1.02422	-3.77381	0.000160776	0.000831823
ENSG00000064886	46.2883	2.94024	0.849573	3.46084	0.000538489	0.0023605
ENSG00000064932	66.1487	2.05767	0.513955	4.0036	6.23846e-05	0.000366982
ENSG00000065057	80.3935	2.23024	0.458682	4.86227	1.16045e-06	1.13385e-05
ENSG00000065320	172.039	2.27713	0.97021	2.34704	0.018923	0.0474076
ENSG00000065325	8.13392	3.1375	0.881392	3.55971	0.000371268	0.0017129
ENSG00000065328	37.2828	4.15859	0.662006	6.28179	3.34687e-10	7.7385e-09
ENSG00000065357	524.41	2.44313	0.472973	5.16546	2.39848e-07	2.8555e-06
ENSG00000065609	32.4539	4.91586	1.24484	3.94898	7.84849e-05	0.000448848
ENSG00000065618	1944.91	9.88919	1.81653	5.44398	5.21018e-08	7.32992e-07
ENSG00000065911	417.068	2.26148	0.427127	5.29464	1.19254e-07	1.54263e-06
ENSG00000066185	70.3367	-2.25542	0.592342	-3.80764	0.000140299	0.000741385
ENSG00000066230	1871.41	-7.4115	0.483945	-15.3148	6.09453e-53	2.43381e-49
ENSG00000066248	182.604	-2.63186	0.682239	-3.85767	0.000114472	0.000621471
ENSG00000066279	156.989	3.74687	0.943638	3.97066	7.16735e-05	0.000414473
ENSG00000066322	719.43	2.13183	0.39743	5.36405	8.1378e-08	1.10002e-06
ENSG00000066336	307.894	3.22463	0.571026	5.64708	1.632e-08	2.60245e-07
ENSG00000066382	370.591	-5.83149	0.557711	-10.4561	1.37364e-25	3.42846e-23
ENSG00000066813	3272.11	-8.24557	0.857744	-9.61309	7.04012e-22	1.30331e-19
ENSG00000067057	2024.75	2.30679	0.334106	6.90437	5.04278e-12	1.74247e-10
ENSG00000067167	4256.58	2.23034	0.615495	3.62366	0.000290467	0.00138562
ENSG00000067182	2368.29	2.09158	0.399025	5.24173	1.59081e-07	1.97819e-06
ENSG00000067225	12362.5	2.61602	0.388025	6.74189	1.56339e-11	4.85589e-10
ENSG00000067601	49.278	-2.41411	0.582944	-4.14124	3.4543e-05	0.000219209
ENSG00000067842	17.9542	-3.15472	0.953882	-3.30724	0.000942197	0.00380225
ENSG00000068079	317.726	2.57085	0.382559	6.72013	1.81562e-11	5.5555e-10
ENSG00000068438	310.193	2.2759	0.204085	11.1517	7.02245e-29	2.48488e-26
ENSG00000068489	53.2433	3.48504	0.688089	5.06481	4.08818e-07	4.55484e-06
ENSG00000068724	1038.75	2.09116	0.475405	4.39869	1.08908e-05	8.02638e-05
ENSG00000069011	55.6008	7.2806	1.9447	3.74382	0.000181246	0.000923203
ENSG00000069018	14.7835	-4.96739	1.83126	-2.71256	0.0066766	0.0199271
ENSG00000069122	2746.08	-2.95902	0.379776	-7.79147	6.62362e-15	4.25648e-13
ENSG00000069535	1136.35	-3.74096	0.654243	-5.71799	1.07791e-08	1.78507e-07
ENSG00000069667	1473.13	-2.10969	0.31945	-6.60413	3.99856e-11	1.14057e-09
ENSG00000069812	126.48	4.88437	1.00799	4.84564	1.26205e-06	1.21863e-05
ENSG00000070182	151.847	-2.58557	0.507934	-5.09036	3.5739e-07	4.05126e-06
ENSG00000070190	105.338	2.1512	0.692617	3.10591	0.00189695	0.00689149
ENSG00000070193	16.4604	-5.08905	1.50332	-3.38521	0.000711226	0.00299873
ENSG00000070404	1122.98	3.40892	0.45372	7.51326	5.76724e-14	3.05336e-12
ENSG00000070526	8.89929	3.97146	1.08272	3.66803	0.00024443	0.00119476
ENSG00000070601	21.8561	-4.47925	1.10239	-4.06321	4.84022e-05	0.000293246
ENSG00000070985	11.6404	-4.58075	1.49686	-3.06024	0.0022116	0.00784757
ENSG00000071539	59.1074	2.89548	0.464932	6.22776	4.7316e-10	1.04891e-08
ENSG00000071909	442.504	-5.89455	0.664342	-8.87276	7.13548e-19	8.56074e-17
ENSG00000071991	21.7448	-6.9469	1.65215	-4.20478	2.61338e-05	0.000172055
ENSG00000072041	17.7792	5.02456	2.03001	2.47514	0.0133185	0.0354746
ENSG00000072110	4454.52	2.82253	0.520732	5.42032	5.94938e-08	8.29472e-07
ENSG00000072133	397.859	-3.43907	0.733279	-4.68999	2.73223e-06	2.41546e-05
ENSG00000072201	333.841	-2.65757	0.67088	-3.96131	7.45386e-05	0.000428723
ENSG00000072310	1395.63	2.52115	0.359901	7.00511	2.46792e-12	9.12543e-11
ENSG00000072315	7.06483	-3.88712	1.67345	-2.32282	0.0201886	0.0499763
ENSG00000072422	1028.04	-2.4354	0.566805	-4.29671	1.73354e-05	0.000120306
ENSG00000072571	34.6862	2.77927	0.578719	4.80246	1.56731e-06	1.48065e-05
ENSG00000072657	492.152	-7.9888	0.781558	-10.2216	1.58645e-24	3.63505e-22
ENSG00000072694	160.727	2.81347	0.616462	4.56391	5.02106e-06	4.09686e-05
ENSG00000072786	900.259	2.33518	0.354694	6.58364	4.59054e-11	1.28581e-09
ENSG00000072818	149.918	2.43384	0.659684	3.6894	0.000224782	0.00111128
ENSG00000073060	417.534	2.06539	0.355158	5.81542	6.04806e-09	1.05338e-07
ENSG00000073111	448.284	4.20876	0.516331	8.15127	3.60109e-16	2.86795e-14
ENSG00000073150	108.473	3.11427	0.828346	3.75963	0.000170167	0.000873886
ENSG00000073282	162.547	5.37995	1.02908	5.22794	1.7141e-07	2.11456e-06
ENSG00000073464	209.461	-2.02763	0.455404	-4.45238	8.49244e-06	6.46156e-05
ENSG00000073734	1.83743	3.17862	1.28589	2.47192	0.013439	0.0357273
ENSG00000073737	55.4334	4.96512	0.998743	4.97137	6.64812e-07	6.99178e-06
ENSG00000074276	387.291	-6.65382	0.912809	-7.28939	3.1136e-13	1.44341e-11
ENSG00000074527	2616.56	-2.98889	0.46152	-6.47617	9.40775e-11	2.45093e-09
ENSG00000074800	15519.4	2.68136	0.288427	9.29652	1.45119e-20	2.20471e-18
ENSG00000074803	22959.1	-12.4172	0.798175	-15.557	1.4264e-54	6.64558e-51
ENSG00000074842	393.145	2.68274	0.380074	7.05848	1.68331e-12	6.56278e-11
ENSG00000075218	125.927	4.92591	0.771818	6.38223	1.74532e-10	4.27597e-09
ENSG00000075239	2067.95	-3.58788	0.624688	-5.74347	9.27538e-09	1.5582e-07
ENSG00000075461	135.009	7.59466	1.5685	4.842	1.28541e-06	1.23905e-05
ENSG00000075618	1459.45	4.47799	0.466853	9.59187	8.65049e-22	1.5501e-19
ENSG00000075624	47576.8	2.95223	0.482579	6.11762	9.49827e-10	1.98293e-08
ENSG00000075702	111.053	4.44913	0.526801	8.44557	3.02564e-17	2.88665e-15
ENSG00000075891	1582.65	-6.62022	0.359047	-18.4383	6.47026e-76	1.8087e-71
ENSG00000076258	473.742	-4.23741	0.588513	-7.20019	6.0127e-13	2.5779e-11
ENSG00000076555	2505.94	-3.31388	0.318029	-10.4201	2.00829e-25	4.88171e-23
ENSG00000076662	130.045	2.63122	0.363043	7.24768	4.23984e-13	1.88427e-11
ENSG00000076716	1288.78	-2.83721	0.658566	-4.30816	1.64616e-05	0.000114927
ENSG00000076864	2184.39	-3.23995	0.817861	-3.96149	7.44825e-05	0.000428588
ENSG00000077063	475.842	-2.57699	0.497948	-5.17523	2.27633e-07	2.72166e-06
ENSG00000077150	1058.16	2.09196	0.396819	5.27183	1.35071e-07	1.72018e-06
ENSG00000077152	27.9863	2.93433	0.39396	7.44829	9.45608e-14	4.84131e-12
ENSG00000077238	1343.76	2.35077	0.430324	5.4628	4.6867e-08	6.66728e-07
ENSG00000077264	151.451	3.3744	0.819458	4.11784	3.82435e-05	0.000238472
ENSG00000077312	368.931	2.01122	0.362332	5.55077	2.84418e-08	4.26993e-07
ENSG00000077327	11.7006	-4.61732	1.60084	-2.8843	0.00392286	0.012723
ENSG00000077348	105.878	3.15912	0.477648	6.6139	3.74326e-11	1.07764e-09
ENSG00000077420	331.298	2.06694	0.550362	3.75561	0.000172921	0.000885481
ENSG00000077616	48.135	-3.87282	0.691443	-5.60107	2.13033e-08	3.29195e-07
ENSG00000077942	3320.74	2.98856	0.944049	3.16568	0.0015472	0.00578061
ENSG00000077943	745.098	-3.86634	0.368536	-10.4911	9.49259e-26	2.41233e-23
ENSG00000077984	60.4229	3.64478	0.684989	5.32094	1.03235e-07	1.3642e-06
ENSG00000078098	122.714	3.79931	0.837563	4.53615	5.72902e-06	4.5967e-05
ENSG00000078328	26.0306	-7.20802	1.53727	-4.68885	2.74746e-06	2.42586e-05
ENSG00000078725	30.5879	-2.71809	0.703821	-3.86191	0.000112505	0.000611625
ENSG00000078814	36.6051	-2.38159	0.550405	-4.32697	1.51174e-05	0.000106635
ENSG00000078900	54.0168	6.42684	0.916444	7.0128	2.33591e-12	8.67172e-11
ENSG00000079101	28.7152	-4.34562	0.938107	-4.63233	3.61569e-06	3.07306e-05
ENSG00000079263	80.1284	2.53031	0.746525	3.38944	0.000700343	0.00295955
ENSG00000079462	196.754	3.30228	0.60907	5.42183	5.89911e-08	8.22873e-07
ENSG00000079557	682.087	-8.80217	1.17397	-7.49776	6.49172e-14	3.39831e-12
ENSG00000079616	507.206	2.49609	0.446893	5.58542	2.33133e-08	3.57095e-07
ENSG00000079689	10.4026	-2.87515	1.02289	-2.8108	0.00494183	0.0154558
ENSG00000079841	69.336	5.3088	1.15494	4.59659	4.29458e-06	3.57507e-05
ENSG00000080031	48.9838	5.36701	0.564255	9.51167	1.87623e-21	3.19806e-19
ENSG00000080166	15.8856	-4.03879	1.10893	-3.64206	0.000270461	0.00130443
ENSG00000080293	161.297	-3.40021	0.871665	-3.90081	9.58694e-05	0.000532578
ENSG00000080493	7434.6	-4.74659	1.03107	-4.60356	4.15338e-06	3.47407e-05
ENSG00000080573	484.085	3.87962	0.814983	4.76037	1.93238e-06	1.77347e-05
ENSG00000080986	33.4622	3.03042	0.726287	4.17248	3.01299e-05	0.000194516
ENSG00000081181	507.517	-3.93644	0.520525	-7.56245	3.95534e-14	2.15112e-12
ENSG00000081248	8.71301	-4.1611	1.48158	-2.80856	0.00497638	0.0155541
ENSG00000081479	29808.6	-4.57368	1.07844	-4.24101	2.22515e-05	0.00014986
ENSG00000081800	1818.75	-11.8737	1.61606	-7.34733	2.02205e-13	9.72882e-12
ENSG00000081803	1050.24	-2.37654	0.303144	-7.83965	4.51806e-15	3.01427e-13
ENSG00000082293	118.242	-5.32122	0.884534	-6.01585	1.7895e-09	3.50305e-08
ENSG00000082438	4895.11	-2.32743	0.532091	-4.37411	1.2193e-05	8.85303e-05
ENSG00000083067	1956.12	-9.4158	0.776069	-12.1327	7.08905e-34	4.30799e-31
ENSG00000083444	1703.35	2.39039	0.543705	4.39649	1.10016e-05	8.09528e-05
ENSG00000083457	146.324	2.30045	0.270135	8.51594	1.65244e-17	1.66759e-15
ENSG00000083782	3.21303	4.9028	1.55337	3.15624	0.0015982	0.00594018
ENSG00000083845	3507.72	3.13963	0.525312	5.97671	2.27694e-09	4.36254e-08
ENSG00000084110	46.0628	3.37992	0.396126	8.53244	1.43294e-17	1.45659e-15
ENSG00000084453	32.1906	-7.51573	1.65777	-4.53363	5.79784e-06	4.63861e-05
ENSG00000084628	3.81	3.17766	0.997316	3.18621	0.00144151	0.00543848
ENSG00000084636	1371.64	2.77418	0.809565	3.42675	0.00061084	0.00263672
ENSG00000084674	37.0236	-3.58062	0.964382	-3.71287	0.000204923	0.00102839
ENSG00000084710	127.632	2.01274	0.819418	2.45631	0.0140374	0.0370574
ENSG00000084734	10.1546	2.9496	0.743525	3.96705	7.2769e-05	0.000420286
ENSG00000084774	1157.16	2.50953	0.383707	6.54022	6.14272e-11	1.67037e-09
ENSG00000085117	743.652	2.58892	0.609659	4.24651	2.17127e-05	0.000146856
ENSG00000085514	125.153	2.45279	0.353848	6.93176	4.15645e-12	1.4615e-10
ENSG00000085552	81.4433	3.31384	0.861417	3.84697	0.000119588	0.000645485
ENSG00000085563	1193.02	-3.03199	0.718746	-4.21844	2.45997e-05	0.000163379
ENSG00000085840	46.7002	2.98969	0.388374	7.69797	1.38247e-14	8.43791e-13
ENSG00000085999	99.9164	3.65694	0.578727	6.31894	2.63362e-10	6.2443e-09
ENSG00000086159	315.813	-8.37476	1.15169	-7.27172	3.5495e-13	1.6266e-11
ENSG00000086544	1006.6	3.0372	0.678171	4.47852	7.5164e-06	5.79304e-05
ENSG00000086548	21.7189	7.54188	2.73498	2.75756	0.00582339	0.0177773
ENSG00000086570	219.658	4.55456	1.57382	2.89395	0.0038043	0.0123989
ENSG00000086730	162.801	3.31782	0.471707	7.03365	2.01201e-12	7.62111e-11
ENSG00000087074	1506.17	2.6505	0.493305	5.37296	7.74567e-08	1.05092e-06
ENSG00000087086	38937.8	2.5262	0.836462	3.0201	0.00252688	0.00880205
ENSG00000087088	486.103	2.6899	0.428485	6.2777	3.43621e-10	7.91885e-09
ENSG00000087116	876.664	3.0547	0.737838	4.14007	3.47206e-05	0.000220186
ENSG00000087245	4444.76	4.67787	0.844653	5.53822	3.05567e-08	4.54353e-07
ENSG00000087303	1611.86	3.21802	0.388148	8.29071	1.12576e-16	9.62372e-15
ENSG00000087494	9.99115	3.50888	0.748407	4.68847	2.75254e-06	2.42825e-05
ENSG00000087495	34.5888	-2.92641	0.607369	-4.81817	1.44878e-06	1.38034e-05
ENSG00000087510	169.105	4.29831	1.17335	3.66328	0.000249009	0.00121314
ENSG00000087586	82.852	3.13584	0.43795	7.16027	8.05167e-13	3.36853e-11
ENSG00000087589	102.927	2.02588	0.467878	4.32993	1.49155e-05	0.000105397
ENSG00000088002	116.151	4.64236	1.11495	4.16372	3.13098e-05	0.000201157
ENSG00000088305	192.355	2.55901	0.460555	5.55636	2.7546e-08	4.15553e-07
ENSG00000088325	195.584	4.98594	0.885275	5.63207	1.78055e-08	2.81842e-07
ENSG00000088340	272.834	2.44733	0.653496	3.74498	0.00018041	0.000919811
ENSG00000088386	181.879	-5.79655	0.777539	-7.455	8.98685e-14	4.62649e-12
ENSG00000088538	114.446	-2.71193	0.657812	-4.12265	3.74531e-05	0.00023443
ENSG00000088726	145.783	8.5197	3.62442	2.35064	0.0187412	0.0470407
ENSG00000088826	191.833	2.67189	0.529061	5.05024	4.41253e-07	4.88506e-06
ENSG00000088827	792.722	2.58137	0.798693	3.23199	0.00122932	0.00477018
ENSG00000088882	347.403	3.52186	0.816165	4.31513	1.59509e-05	0.000111949
ENSG00000088926	384.516	-11.0934	1.52657	-7.26687	3.67924e-13	1.67507e-11
ENSG00000089012	21.7642	2.89767	0.753604	3.84508	0.000120512	0.000649592
ENSG00000089101	27.6916	-2.48851	0.554752	-4.4858	7.26403e-06	5.62645e-05
ENSG00000089116	22.229	9.30741	3.67965	2.52943	0.0114249	0.0312894
ENSG00000089157	4569.38	2.89378	0.425306	6.80399	1.0176e-11	3.30383e-10
ENSG00000089159	3493.52	2.39264	0.606199	3.94695	7.91543e-05	0.000452127
ENSG00000089199	57.5317	-8.35284	1.51735	-5.50489	3.69399e-08	5.39226e-07
ENSG00000089250	313.966	-9.37016	1.46916	-6.3779	1.7953e-10	4.39071e-09
ENSG00000089327	439.038	4.22011	0.627545	6.7248	1.7583e-11	5.38941e-10
ENSG00000089351	884.28	2.11136	0.24867	8.49059	2.05597e-17	2.04529e-15
ENSG00000089356	653.458	7.07415	1.61742	4.37371	1.22152e-05	8.86687e-05
ENSG00000089558	8.27759	2.01928	0.848043	2.3811	0.0172609	0.0439444
ENSG00000089639	292.186	2.55616	0.51385	4.97452	6.54093e-07	6.89462e-06
ENSG00000089685	204.817	5.79679	0.857211	6.76239	1.35736e-11	4.29226e-10
ENSG00000089692	99.8255	3.69014	0.596129	6.19018	6.00964e-10	1.3104e-08
ENSG00000090013	451.419	2.11358	0.561511	3.76409	0.000167155	0.000860842
ENSG00000090020	890.094	2.15658	0.527241	4.09032	4.30783e-05	0.000265186
ENSG00000090104	890.853	2.53499	0.662462	3.82661	0.000129919	0.000693602
ENSG00000090339	1431.71	2.82315	0.509384	5.54229	2.98547e-08	4.45811e-07
ENSG00000090372	1108.22	2.01625	0.417325	4.83136	1.35601e-06	1.30037e-05
ENSG00000090382	1199.44	3.11546	0.87857	3.54605	0.000391048	0.00179232
ENSG00000090447	146.178	2.03893	0.425299	4.79411	1.63397e-06	1.53481e-05
ENSG00000090889	49.8558	3.5206	0.734394	4.79389	1.63578e-06	1.53599e-05
ENSG00000090932	2.816	4.26981	1.66951	2.55752	0.0105421	0.0292238
ENSG00000090971	194.197	2.20324	0.386316	5.70321	1.17569e-08	1.93038e-07
ENSG00000091073	128.948	2.2524	0.474512	4.74677	2.0669e-06	1.88817e-05
ENSG00000091128	331.55	4.34458	1.0944	3.96983	7.19252e-05	0.000415842
ENSG00000091137	223.323	-6.06831	0.72035	-8.42411	3.63516e-17	3.44465e-15
ENSG00000091181	15.8047	2.29289	0.705125	3.25175	0.00114698	0.0045019
ENSG00000091262	40.5219	-2.39164	0.972266	-2.45986	0.013899	0.0367476
ENSG00000091583	19.5648	-5.30345	1.83047	-2.89732	0.00376371	0.0122766
ENSG00000091651	41.5977	2.79861	0.366159	7.64317	2.11944e-14	1.23922e-12
ENSG00000091656	475.299	3.28854	0.708285	4.64296	3.43449e-06	2.94773e-05
ENSG00000091844	19.3445	4.53627	0.724522	6.26106	3.82373e-10	8.73274e-09
ENSG00000091972	184.128	2.30799	0.316091	7.30167	2.84223e-13	1.33115e-11
ENSG00000092067	6.92983	6.11321	1.34732	4.53731	5.69761e-06	4.57544e-05
ENSG00000092295	287.601	5.71864	0.956005	5.98181	2.20669e-09	4.23666e-08
ENSG00000092607	63.4744	4.80466	1.05039	4.57417	4.78106e-06	3.9228e-05
ENSG00000092853	40.1264	3.85264	0.726005	5.30663	1.11673e-07	1.45602e-06
ENSG00000092929	782.669	4.46884	0.645759	6.92029	4.50734e-12	1.57105e-10
ENSG00000093009	34.5775	4.71291	0.709585	6.64179	3.09893e-11	9.04254e-10
ENSG00000093010	1199.87	2.50009	0.548499	4.55806	5.16291e-06	4.19791e-05
ENSG00000093134	20.4521	3.31543	1.07822	3.0749	0.0021057	0.00753683
ENSG00000093217	449.347	-2.21937	0.641393	-3.46023	0.000539717	0.00236514
ENSG00000094755	80.7898	-2.37393	0.801883	-2.96044	0.00307203	0.0103564
ENSG00000094804	71.4265	4.08904	0.384049	10.6472	1.79725e-26	4.90037e-24
ENSG00000094963	311.427	-3.07742	0.365337	-8.4235	3.65395e-17	3.45076e-15
ENSG00000095203	201.838	-2.51565	0.591648	-4.25194	2.11927e-05	0.00014372
ENSG00000095209	388.301	-2.52209	0.265572	-9.49684	2.16361e-21	3.66555e-19
ENSG00000095380	289.752	2.15586	0.273311	7.88795	3.07198e-15	2.12035e-13
ENSG00000095383	425.366	3.17614	0.271535	11.697	1.32103e-31	6.4786e-29
ENSG00000095596	2.3284	3.94631	1.35496	2.9125	0.00358546	0.0118068
ENSG00000095627	53.6277	-5.30152	1.17341	-4.51806	6.24075e-06	4.95045e-05
ENSG00000095752	112.323	2.44839	1.02375	2.39159	0.0167758	0.0428735
ENSG00000095917	8.58852	5.3493	1.50351	3.55787	0.000373874	0.00172378
ENSG00000095932	1264.67	-8.823	1.12081	-7.87197	3.49099e-15	2.38018e-13
ENSG00000095970	86.2594	4.89404	0.71738	6.8221	8.97205e-12	2.94718e-10
ENSG00000096088	3.08493	4.44	1.65748	2.67877	0.00738939	0.0216864
ENSG00000096996	93.1307	3.48588	0.438634	7.94712	1.90899e-15	1.36831e-13
ENSG00000097096	362.806	-2.25233	0.391581	-5.7519	8.8245e-09	1.48871e-07
ENSG00000099194	2123.93	4.27029	0.628548	6.79389	1.09147e-11	3.5232e-10
ENSG00000099282	622.373	2.92143	0.658305	4.43781	9.08791e-06	6.85492e-05
ENSG00000099331	2121.51	2.38421	0.347544	6.86015	6.87865e-12	2.31949e-10
ENSG00000099341	1063.89	2.24694	0.47199	4.76057	1.93047e-06	1.77318e-05
ENSG00000099769	11.1898	-4.54675	1.48711	-3.05744	0.00223238	0.00790726
ENSG00000099834	45.0312	-7.9991	1.94913	-4.10393	4.06196e-05	0.000251826
ENSG00000099960	120.633	6.42437	1.21952	5.26796	1.3795e-07	1.75046e-06
ENSG00000099985	77.4231	3.55	0.813971	4.36134	1.2927e-05	9.30621e-05
ENSG00000100024	646.319	-4.04848	0.870283	-4.65191	3.28868e-06	2.84179e-05
ENSG00000100031	1051.81	-2.31141	0.741727	-3.11626	0.00183161	0.00669118
ENSG00000100055	420.956	2.50225	0.587754	4.25731	2.06904e-05	0.000140554
ENSG00000100079	160.462	-3.59963	0.94826	-3.79604	0.000147027	0.000771854
ENSG00000100092	58.7122	3.01357	0.568842	5.29772	1.17258e-07	1.51963e-06
ENSG00000100097	2769.37	5.00643	0.622719	8.03962	9.01146e-16	6.81689e-14
ENSG00000100122	5.19833	2.30882	0.961727	2.4007	0.0163637	0.0420009
ENSG00000100139	1846.94	4.02822	0.726876	5.54182	2.99347e-08	4.46767e-07
ENSG00000100146	4.37859	-4.62799	1.64972	-2.80532	0.00502669	0.0156896
ENSG00000100162	50.3271	4.75163	0.653902	7.26657	3.68729e-13	1.67601e-11
ENSG00000100167	18.5891	2.22624	0.795761	2.79763	0.0051479	0.0159912
ENSG00000100170	174.667	-3.16941	0.913768	-3.46851	0.000523357	0.00230356
ENSG00000100181	217.527	-3.29778	0.408268	-8.0775	6.61094e-16	5.09097e-14
ENSG00000100218	46.8144	-3.40269	0.637687	-5.336	9.50212e-08	1.26728e-06
ENSG00000100253	2616.37	-7.76789	1.06171	-7.31637	2.54761e-13	1.20501e-11
ENSG00000100290	61.9421	3.78626	0.897469	4.21883	2.45578e-05	0.000163139
ENSG00000100297	701.722	3.34164	0.497275	6.7199	1.81845e-11	5.5555e-10
ENSG00000100298	12.039	2.33766	0.670797	3.4849	0.00049232	0.00218866
ENSG00000100300	543.303	2.62778	0.375678	6.99478	2.65681e-12	9.77218e-11
ENSG00000100302	47.6525	2.14286	0.630107	3.40079	0.000671914	0.00285538
ENSG00000100304	494.881	2.43633	0.535389	4.55058	5.34986e-06	4.33227e-05
ENSG00000100311	959.747	2.34199	0.689271	3.39779	0.000679337	0.00288211
ENSG00000100312	7.87717	-2.96919	1.13479	-2.61651	0.0088835	0.025283
ENSG00000100342	2093.65	3.73003	0.529433	7.04533	1.8502e-12	7.08499e-11
ENSG00000100345	24482.2	2.4286	0.55686	4.36125	1.29324e-05	9.30774e-05
ENSG00000100346	11.2401	2.50943	1.00346	2.50078	0.0123919	0.0334528
ENSG00000100364	848.268	2.17804	0.42462	5.12938	2.90698e-07	3.37767e-06
ENSG00000100365	43.6007	3.09128	0.65173	4.74318	2.10385e-06	1.91942e-05
ENSG00000100368	381.32	3.55228	0.477414	7.44066	1.0018e-13	5.10098e-12
ENSG00000100379	96.644	2.30552	0.483499	4.76839	1.857e-06	1.71378e-05
ENSG00000100385	205.936	3.66666	0.672713	5.45056	5.02117e-08	7.09257e-07
ENSG00000100401	1295.82	2.70529	0.54875	4.92991	8.22676e-07	8.38392e-06
ENSG00000100433	81.0098	-5.04082	1.17463	-4.29141	1.77542e-05	0.000122969
ENSG00000100450	26.9331	3.24895	0.905147	3.58941	0.000331423	0.00155472
ENSG00000100453	54.3062	4.65422	0.81622	5.70216	1.18296e-08	1.9395e-07
ENSG00000100473	42.959	-2.28143	0.698675	-3.26537	0.00109321	0.00432919
ENSG00000100479	28.9646	2.14001	0.589354	3.63112	0.000282198	0.00135136
ENSG00000100490	548.671	-2.35883	0.46354	-5.08874	3.60458e-07	4.07945e-06
ENSG00000100504	689.766	2.99561	0.402049	7.45087	9.2724e-14	4.76472e-12
ENSG00000100526	20.366	3.83629	0.778553	4.92746	8.33038e-07	8.46791e-06
ENSG00000100557	1690.61	-3.83682	0.699276	-5.48685	4.09165e-08	5.92632e-07
ENSG00000100593	44.0448	3.57376	0.747908	4.77834	1.76745e-06	1.64253e-05
ENSG00000100599	596.174	2.16839	0.227045	9.55046	1.29127e-21	2.24199e-19
ENSG00000100626	276.557	-3.2787	0.455289	-7.20137	5.96105e-13	2.55968e-11
ENSG00000100665	42.1194	-6.47898	1.64255	-3.94447	7.99763e-05	0.000455884
ENSG00000100867	24.3313	2.86718	1.04515	2.74332	0.00608213	0.0184323
ENSG00000100884	20.4927	-6.86163	1.74091	-3.94139	8.10092e-05	0.000461302
ENSG00000100906	2229.9	2.20474	0.409412	5.38513	7.23933e-08	9.9103e-07
ENSG00000100911	823.994	2.20865	0.211635	10.4361	1.69577e-25	4.1582e-23
ENSG00000100979	2474.44	2.3693	0.724367	3.27086	0.00107221	0.00425444
ENSG00000100985	382.784	6.89681	0.95004	7.2595	3.88518e-13	1.75171e-11
ENSG00000100994	2164.41	2.11682	0.204974	10.3273	5.30449e-25	1.24606e-22
ENSG00000101000	262.866	3.61619	0.628524	5.75346	8.74346e-09	1.47683e-07
ENSG00000101003	122.775	2.51555	0.411524	6.11277	9.79164e-10	2.03814e-08
ENSG00000101017	239.34	2.29568	0.328607	6.98611	2.82622e-12	1.0368e-10
ENSG00000101049	867.352	-4.44916	0.32855	-13.5418	8.85705e-42	1.12541e-38
ENSG00000101057	621.394	8.20692	1.01567	8.08028	6.46201e-16	5.00385e-14
ENSG00000101076	1651.13	-9.20481	1.00168	-9.18936	3.9519e-20	5.6363e-18
ENSG00000101082	45.7	2.72355	0.632496	4.30603	1.66211e-05	0.000115925
ENSG00000101115	65.5658	4.5315	0.763584	5.93452	2.94711e-09	5.48492e-08
ENSG00000101144	109.834	-2.24799	0.55282	-4.06641	4.77434e-05	0.00028977
ENSG00000101160	1789.26	2.40886	0.37017	6.50743	7.64472e-11	2.03156e-09
ENSG00000101187	769.482	2.57751	0.545408	4.72584	2.29167e-06	2.07318e-05
ENSG00000101188	2.65428	3.10775	1.10297	2.81762	0.00483816	0.0151894
ENSG00000101194	85.1076	2.35231	0.547172	4.29904	1.71541e-05	0.000119255
ENSG00000101197	19.4683	3.33849	1.26622	2.63659	0.00837443	0.0240793
ENSG00000101198	305.077	-2.41043	0.801438	-3.00763	0.0026329	0.00910358
ENSG00000101204	172.725	-9.93888	1.63443	-6.08094	1.19477e-09	2.42899e-08
ENSG00000101210	127.289	4.38197	0.9796	4.47322	7.70503e-06	5.92534e-05
ENSG00000101213	106.232	5.71394	1.15402	4.95132	7.37112e-07	7.62028e-06
ENSG00000101220	164.393	2.00656	0.382847	5.24114	1.59587e-07	1.98359e-06
ENSG00000101224	1004.68	2.81594	0.409715	6.87292	6.2899e-12	2.13902e-10
ENSG00000101255	300.427	5.05399	0.698884	7.23152	4.77613e-13	2.08939e-11
ENSG00000101307	52.814	3.49308	0.849343	4.11269	3.91082e-05	0.000243427
ENSG00000101336	239.996	2.9362	0.589369	4.98193	6.29523e-07	6.66074e-06
ENSG00000101342	58.8588	-4.34738	0.696172	-6.2447	4.24622e-10	9.5802e-09
ENSG00000101349	5.62128	-4.98758	1.55191	-3.21383	0.00130978	0.00502518
ENSG00000101412	123.466	5.21507	0.576043	9.05327	1.38744e-19	1.82087e-17
ENSG00000101443	968.293	-3.15702	0.724684	-4.35641	1.32216e-05	9.4914e-05
ENSG00000101447	226.077	4.50141	0.879355	5.11899	3.07177e-07	3.54681e-06
ENSG00000101489	12.9813	-6.20261	1.56935	-3.95236	7.73852e-05	0.000443375
ENSG00000101542	6.08803	-5.11242	1.60087	-3.19353	0.00140544	0.00533364
ENSG00000101605	137.253	-2.08662	0.404294	-5.16114	2.45447e-07	2.91594e-06
ENSG00000101638	85.0736	-4.15236	0.642638	-6.46142	1.03726e-10	2.67239e-09
ENSG00000101746	19.751	-4.39642	1.17798	-3.73218	0.000189826	0.000961305
ENSG00000101825	2771.67	3.17907	0.608515	5.22432	1.74798e-07	2.14878e-06
ENSG00000101916	77.7224	2.29151	0.914989	2.50441	0.0122656	0.0331662
ENSG00000101945	91.6408	2.62059	0.403843	6.48914	8.633e-11	2.26598e-09
ENSG00000101951	39.9309	9.15893	3.63047	2.5228	0.0116425	0.0317921
ENSG00000101977	23.1356	-3.3069	0.829231	-3.98791	6.66592e-05	0.000389017
ENSG00000101986	342.865	2.67163	0.465799	5.73558	9.71775e-09	1.6247e-07
ENSG00000102007	471.257	3.07676	0.402671	7.64089	2.15733e-14	1.25376e-12
ENSG00000102034	485.944	2.74883	0.428152	6.42022	1.36077e-10	3.40546e-09
ENSG00000102048	102.958	-2.47196	0.756533	-3.26749	0.00108507	0.00430118
ENSG00000102096	319.305	2.73663	0.426231	6.42053	1.35805e-10	3.4017e-09
ENSG00000102109	528.011	-2.56205	0.650478	-3.93871	8.19194e-05	0.000465631
ENSG00000102145	2.82925	5.5188	1.35475	4.07366	4.62809e-05	0.000282175
ENSG00000102243	178.421	5.36075	1.6182	3.31278	0.000923743	0.00373911
ENSG00000102265	2020.61	2.86836	0.734991	3.90259	9.51706e-05	0.000529644
ENSG00000102271	55.0866	-2.00619	0.616138	-3.25607	0.00112967	0.00444584
ENSG00000102312	125.107	2.43726	0.371254	6.56493	5.20565e-11	1.44221e-09
ENSG00000102384	41.4123	2.95377	0.616572	4.79063	1.66262e-06	1.55858e-05
ENSG00000102385	20.8341	2.99459	0.644418	4.64697	3.36854e-06	2.89736e-05
ENSG00000102524	128.476	2.17094	0.673289	3.22438	0.00126244	0.00487298
ENSG00000102554	504.515	2.03178	0.564303	3.60051	0.000317593	0.0014989
ENSG00000102678	317.355	-8.35661	1.10349	-7.57292	3.64924e-14	2.00533e-12
ENSG00000102683	3.97963	-4.50131	1.62563	-2.76896	0.00562348	0.0172518
ENSG00000102837	122.287	-3.03841	0.929294	-3.26959	0.00107705	0.00427242
ENSG00000102854	184.624	4.50518	0.677324	6.65144	2.90235e-11	8.51336e-10
ENSG00000102879	469.85	2.87692	0.593575	4.84676	1.25494e-06	1.21318e-05
ENSG00000102898	693.045	2.32051	0.352232	6.58802	4.45737e-11	1.25836e-09
ENSG00000102962	33.3218	4.16047	1.01767	4.08825	4.34632e-05	0.000267343
ENSG00000102977	163.225	2.05835	0.405901	5.07106	3.95609e-07	4.42343e-06
ENSG00000103034	66.9556	2.49721	0.391101	6.38506	1.71333e-10	4.20496e-09
ENSG00000103044	323.205	4.77516	0.733896	6.50659	7.68783e-11	2.04089e-09
ENSG00000103056	45.4168	3.49608	0.612027	5.71231	1.11454e-08	1.84028e-07
ENSG00000103152	270.407	2.52015	0.411197	6.12882	8.85326e-10	1.85799e-08
ENSG00000103226	13.0951	6.20873	1.21915	5.09268	3.53031e-07	4.00609e-06
ENSG00000103257	2054.35	4.97344	0.629422	7.9016	2.75348e-15	1.92427e-13
ENSG00000103313	88.602	3.5502	0.773595	4.58922	4.44912e-06	3.68397e-05
ENSG00000103316	242.884	-5.43925	0.968821	-5.6143	1.97356e-08	3.08378e-07
ENSG00000103355	5.18259	6.44018	1.38707	4.64301	3.43366e-06	2.94773e-05
ENSG00000103429	3.25255	2.68933	0.977444	2.75139	0.00593422	0.0180762
ENSG00000103449	1122.97	-3.86223	0.31029	-12.4472	1.44904e-35	1.01266e-32
ENSG00000103460	265.019	-5.57562	0.52018	-10.7186	8.32237e-27	2.44888e-24
ENSG00000103490	109.479	3.62758	0.563518	6.43738	1.21554e-10	3.0695e-09
ENSG00000103495	1177.77	2.67796	0.435937	6.143	8.09774e-10	1.71488e-08
ENSG00000103522	142.412	3.64738	0.546307	6.67642	2.44849e-11	7.28915e-10
ENSG00000103534	42.0334	4.23045	0.849977	4.97713	6.45329e-07	6.81103e-06
ENSG00000103546	66.9345	4.9829	1.18824	4.19351	2.74676e-05	0.000179651
ENSG00000103569	135.717	4.26711	0.887381	4.80865	1.5195e-06	1.43938e-05
ENSG00000103723	29.4796	-3.3051	0.663881	-4.97846	6.40931e-07	6.76864e-06
ENSG00000103742	305.067	4.18425	0.737761	5.67156	1.41503e-08	2.29043e-07
ENSG00000103855	1048.92	3.63651	0.522233	6.96339	3.3218e-12	1.19354e-10
ENSG00000103888	596.934	6.08699	1.1164	5.45235	4.97099e-08	7.04303e-07
ENSG00000104044	3.08277	-4.12327	1.60551	-2.5682	0.0102227	0.0284626
ENSG00000104140	138.727	4.69678	0.885863	5.30193	1.14586e-07	1.48983e-06
ENSG00000104147	9.23155	3.86635	0.668062	5.78741	7.14791e-09	1.22434e-07
ENSG00000104213	53.3938	3.99875	0.58234	6.8667	6.57062e-12	2.22907e-10
ENSG00000104237	235.229	-4.25566	0.818301	-5.2006	1.98645e-07	2.41652e-06
ENSG00000104267	1484.13	-3.21605	0.523917	-6.13848	8.33166e-10	1.75909e-08
ENSG00000104313	8.74547	-4.18973	1.48684	-2.81788	0.00483417	0.0151819
ENSG00000104321	9.60724	3.1847	1.04658	3.04295	0.00234272	0.00824998
ENSG00000104327	2011.6	-8.56419	0.974682	-8.78665	1.54091e-18	1.73953e-16
ENSG00000104332	4038.94	-3.7482	0.399132	-9.39088	5.95023e-21	9.72705e-19
ENSG00000104368	3461.65	3.58164	0.847876	4.22425	2.39734e-05	0.000159636
ENSG00000104435	5.6596	6.94308	1.39929	4.96184	6.98287e-07	7.26728e-06
ENSG00000104524	3.86623	4.51742	1.64226	2.75074	0.00594613	0.0181006
ENSG00000104774	844.043	2.38972	0.392806	6.08371	1.17429e-09	2.393e-08
ENSG00000104783	181.655	5.5102	0.825163	6.67771	2.4271e-11	7.23318e-10
ENSG00000104808	80.2027	2.76525	1.12707	2.45349	0.0141476	0.0372885
ENSG00000104812	1230.89	2.62639	0.399835	6.56869	5.07604e-11	1.41049e-09
ENSG00000104814	98.7992	2.29613	0.567732	4.0444	5.24573e-05	0.000314744
ENSG00000104833	24.4239	-2.86339	0.874137	-3.27567	0.00105411	0.00419691
ENSG00000104856	481.659	2.3838	0.548421	4.34666	1.38226e-05	9.85202e-05
ENSG00000104881	1106.82	3.85717	0.571308	6.75147	1.46358e-11	4.5764e-10
ENSG00000104889	4.80437	2.97079	0.840274	3.53549	0.000407014	0.00185667
ENSG00000104892	92.1812	3.41332	0.994503	3.43218	0.000598742	0.0025909
ENSG00000104894	252.233	2.76312	0.633035	4.36488	1.27191e-05	9.17549e-05
ENSG00000104897	436.387	2.178	0.388795	5.60193	2.11973e-08	3.27737e-07
ENSG00000104899	31.5199	2.96968	0.504749	5.88347	4.01743e-09	7.28296e-08
ENSG00000104904	3148.69	2.19628	0.436784	5.02829	4.94874e-07	5.39408e-06
ENSG00000104918	1.72619	4.28252	1.48718	2.87962	0.00398152	0.0128849
ENSG00000104951	194.604	4.28311	0.56252	7.61416	2.65419e-14	1.50497e-12
ENSG00000105011	95.9784	5.21605	0.676261	7.71306	1.22832e-14	7.61343e-13
ENSG00000105048	44.7078	9.95365	0.952399	10.4511	1.44786e-25	3.58171e-23
ENSG00000105122	148.636	2.57586	0.605214	4.25612	2.08005e-05	0.000141233
ENSG00000105141	136.34	8.39795	1.98584	4.22892	2.34821e-05	0.000156775
ENSG00000105143	46.0709	8.06144	1.81073	4.45204	8.50588e-06	6.47003e-05
ENSG00000105173	26.2276	2.02754	0.487433	4.15963	3.18759e-05	0.000204606
ENSG00000105193	5050.57	2.62912	0.472502	5.56426	2.63272e-08	3.98673e-07
ENSG00000105202	677.655	2.46244	0.404761	6.08369	1.1745e-09	2.393e-08
ENSG00000105205	54.4429	9.87373	2.61355	3.7779	0.000158159	0.00082041
ENSG00000105219	38.0558	-3.15564	1.13271	-2.78592	0.00533762	0.0164943
ENSG00000105223	2751.13	2.79543	0.482763	5.79047	7.01891e-09	1.20446e-07
ENSG00000105254	498.267	2.06535	0.363565	5.68084	1.34032e-08	2.18086e-07
ENSG00000105255	8.88776	3.88571	0.6903	5.62902	1.81237e-08	2.85908e-07
ENSG00000105281	2664.44	3.59203	0.723266	4.9664	6.82057e-07	7.14091e-06
ENSG00000105327	131.311	3.37539	0.538296	6.27051	3.59877e-10	8.26623e-09
ENSG00000105329	1041.56	2.67226	0.39185	6.81961	9.12912e-12	2.99525e-10
ENSG00000105355	961.818	3.39936	0.525351	6.47065	9.75802e-11	2.53246e-09
ENSG00000105366	33.5259	5.49771	0.850335	6.46535	1.01065e-10	2.60864e-09
ENSG00000105369	26.3391	3.02949	0.810518	3.73772	0.000185696	0.000942953
ENSG00000105372	4377.18	3.28678	0.475934	6.90597	4.98622e-12	1.72506e-10
ENSG00000105374	102.301	3.84663	0.747296	5.1474	2.64124e-07	3.10679e-06
ENSG00000105376	39.2893	2.34638	0.756736	3.10066	0.00193091	0.00699632
ENSG00000105404	297.726	2.43547	0.518028	4.70142	2.58356e-06	2.29929e-05
ENSG00000105419	186.148	3.47867	0.356989	9.74448	1.94767e-22	3.67874e-20
ENSG00000105427	47.0539	6.29148	1.09337	5.75419	8.70583e-09	1.47136e-07
ENSG00000105447	518.607	2.32461	0.464536	5.00416	5.61071e-07	6.02311e-06
ENSG00000105464	162.403	6.45235	0.912607	7.07024	1.54663e-12	6.11519e-11
ENSG00000105472	259.246	2.88943	0.699583	4.13022	3.62424e-05	0.000228077
ENSG00000105486	407.999	2.61351	0.399228	6.54641	5.8936e-11	1.61046e-09
ENSG00000105492	552.993	8.88408	1.69744	5.23382	1.66041e-07	2.05559e-06
ENSG00000105501	70.0919	9.19273	1.29997	7.07148	1.53289e-12	6.06947e-11
ENSG00000105509	29.0723	5.37257	1.18306	4.54124	5.59248e-06	4.50655e-05
ENSG00000105552	620.62	2.64316	0.550576	4.80071	1.58102e-06	1.49109e-05
ENSG00000105613	5.39887	2.63991	0.789672	3.34305	0.000828639	0.00340694
ENSG00000105639	613.924	2.2219	0.549749	4.04166	5.3074e-05	0.000318035
ENSG00000105640	1994.89	2.89155	0.444302	6.50808	7.61192e-11	2.02651e-09
ENSG00000105655	1061.24	2.38124	0.676993	3.51737	0.000435842	0.00196858
ENSG00000105664	717.931	5.96995	1.181	5.05502	4.30349e-07	4.7738e-06
ENSG00000105697	6.88791	3.58433	0.750965	4.77297	1.81533e-06	1.68032e-05
ENSG00000105699	1127.18	3.32971	0.548809	6.06716	1.30189e-09	2.62008e-08
ENSG00000105707	1464.58	-5.8969	0.59346	-9.93647	2.88881e-23	6.0264e-21
ENSG00000105732	270.051	2.18798	0.540536	4.0478	5.17015e-05	0.000310943
ENSG00000105755	498.011	3.36466	0.564265	5.96291	2.47784e-09	4.70235e-08
ENSG00000105784	50.6267	-4.18566	0.877097	-4.77218	1.82243e-06	1.68634e-05
ENSG00000105825	915.586	4.59495	1.04051	4.41607	1.00512e-05	7.48434e-05
ENSG00000105852	19.3836	-2.33907	0.704439	-3.32047	0.000898663	0.00365134
ENSG00000105889	5.86887	3.03622	1.12931	2.68856	0.00717599	0.0211445
ENSG00000105929	1426.67	-6.11269	0.338524	-18.0569	6.96464e-73	6.48965e-69
ENSG00000105989	26.4477	5.30777	1.2178	4.35849	1.30964e-05	9.41368e-05
ENSG00000105991	24.0596	2.08136	0.478131	4.35311	1.34222e-05	9.61321e-05
ENSG00000106003	297.103	2.00557	0.553332	3.62454	0.000289481	0.00138138
ENSG00000106018	34.0599	-4.5705	0.911903	-5.01205	5.38526e-07	5.81234e-06
ENSG00000106025	880.847	-4.13876	0.408794	-10.1243	4.30957e-24	9.56108e-22
ENSG00000106031	53.0781	5.45152	0.984929	5.53494	3.11334e-08	4.61454e-07
ENSG00000106034	460.601	-2.00087	0.29687	-6.73987	1.5853e-11	4.90757e-10
ENSG00000106089	62.8758	2.2206	0.291041	7.62984	2.35043e-14	1.35752e-12
ENSG00000106125	88.0032	-2.02898	0.403675	-5.02627	5.00123e-07	5.44622e-06
ENSG00000106128	3.65913	-4.37242	1.61869	-2.7012	0.0069089	0.0204892
ENSG00000106178	3.24866	2.91054	1.13676	2.56038	0.0104558	0.0290221
ENSG00000106211	3517.89	2.37518	0.49696	4.77942	1.75798e-06	1.63477e-05
ENSG00000106236	40.0614	4.18618	1.05151	3.98113	6.85873e-05	0.000399103
ENSG00000106258	573.498	-4.3855	0.732945	-5.98339	2.18539e-09	4.19865e-08
ENSG00000106266	511.125	2.20367	0.573537	3.84225	0.000121912	0.00065638
ENSG00000106268	75.1056	3.75686	0.59067	6.36033	2.01319e-10	4.89362e-09
ENSG00000106302	8.87096	-5.65817	1.61959	-3.49358	0.00047659	0.00212583
ENSG00000106327	11.7045	3.96149	0.746802	5.30461	1.12914e-07	1.47082e-06
ENSG00000106333	705.798	3.23138	0.786019	4.11107	3.93826e-05	0.000244808
ENSG00000106366	5219.08	3.5522	0.683049	5.20051	1.9874e-07	2.41652e-06
ENSG00000106384	25.9163	-7.20119	1.74281	-4.13194	3.59707e-05	0.000226623
ENSG00000106462	135.832	2.07844	0.542333	3.83241	0.000126895	0.000679805
ENSG00000106483	588.982	5.32732	1.02603	5.19218	2.07842e-07	2.51217e-06
ENSG00000106511	13.989	-2.0557	0.840664	-2.44533	0.014472	0.0379753
ENSG00000106538	1120.98	3.13361	0.665686	4.70734	2.5097e-06	2.24859e-05
ENSG00000106571	593.76	2.33329	0.859198	2.71566	0.00661439	0.019771
ENSG00000106624	7992.73	3.1823	0.860052	3.70013	0.000215487	0.00107241
ENSG00000106628	674.284	2.33183	0.401377	5.80959	6.26276e-09	1.08469e-07
ENSG00000106683	463.851	2.52587	0.405089	6.23534	4.50788e-10	1.00972e-08
ENSG00000106688	1093.05	-2.64859	0.662965	-3.99507	6.46739e-05	0.000378775
ENSG00000106689	4.62556	5.48233	1.51173	3.62654	0.000287248	0.0013726
ENSG00000106772	2787.79	-2.22571	0.49832	-4.46642	7.95402e-06	6.09486e-05
ENSG00000106809	78.0306	-5.33115	0.808067	-6.59741	4.184e-11	1.18861e-09
ENSG00000106927	68.0074	-4.37896	0.998717	-4.38458	1.16209e-05	8.48616e-05
ENSG00000107105	6.77818	-2.7449	1.12248	-2.44539	0.0144697	0.0379737
ENSG00000107159	105.208	8.11639	1.74459	4.65233	3.28203e-06	2.83867e-05
ENSG00000107165	83.8124	-7.46937	1.56211	-4.78159	1.73917e-06	1.62164e-05
ENSG00000107242	194.932	-2.44858	0.324925	-7.53584	4.85198e-14	2.57856e-12
ENSG00000107295	149.705	-9.7325	1.58365	-6.14563	7.96463e-10	1.69053e-08
ENSG00000107404	817.369	2.12618	0.351162	6.0547	1.40677e-09	2.81495e-08
ENSG00000107438	1695.96	3.24759	0.720717	4.50605	6.60447e-06	5.18454e-05
ENSG00000107485	1236.01	2.36356	0.872751	2.70817	0.00676548	0.0201494
ENSG00000107518	486.577	-4.30907	0.525523	-8.19959	2.41207e-16	1.9658e-14
ENSG00000107537	660.339	-2.70221	0.693942	-3.894	9.86031e-05	0.000546461
ENSG00000107611	21808.1	-8.65632	0.967026	-8.95149	3.50701e-19	4.39619e-17
ENSG00000107731	884.443	2.34741	0.604324	3.88435	0.000102604	0.000565605
ENSG00000107738	708.791	2.5372	0.336644	7.53674	4.81873e-14	2.56577e-12
ENSG00000107819	854.593	2.23525	0.317665	7.0365	1.97131e-12	7.49743e-11
ENSG00000107957	2095.94	2.58629	0.585852	4.41458	1.01205e-05	7.53015e-05
ENSG00000108018	206.147	-7.62544	1.74031	-4.38167	1.17773e-05	8.58356e-05
ENSG00000108106	183.375	4.5606	0.577343	7.89929	2.80499e-15	1.94567e-13
ENSG00000108107	3793.68	3.13508	0.460521	6.80767	9.91897e-12	3.23164e-10
ENSG00000108187	1956.98	-4.55164	0.750307	-6.06637	1.3083e-09	2.6311e-08
ENSG00000108242	35.0894	6.03501	1.24188	4.85958	1.17636e-06	1.14698e-05
ENSG00000108352	117.933	2.4588	0.510856	4.81309	1.48614e-06	1.41186e-05
ENSG00000108381	636.34	-6.64191	0.694074	-9.56945	1.07474e-21	1.88952e-19
ENSG00000108518	3898.86	3.15656	0.38456	8.20823	2.2447e-16	1.83475e-14
ENSG00000108639	1227.1	2.16869	0.262017	8.27692	1.26402e-16	1.06751e-14
ENSG00000108679	5092.71	2.97678	0.388068	7.67078	1.70959e-14	1.02554e-12
ENSG00000108688	4.81314	4.34707	1.41253	3.07751	0.0020874	0.00748379
ENSG00000108786	73.6604	3.91223	0.844381	4.63325	3.59968e-06	3.06132e-05
ENSG00000108813	9.06252	4.3334	1.03385	4.19152	2.77095e-05	0.000181064
ENSG00000108821	63053.5	6.94378	0.899841	7.71667	1.19406e-14	7.434e-13
ENSG00000108829	1056.02	2.02595	0.24343	8.32252	8.61158e-17	7.47603e-15
ENSG00000108839	6.16067	4.23952	1.32253	3.20562	0.00134772	0.00514464
ENSG00000108852	92.5499	2.04739	0.48181	4.24938	2.14361e-05	0.000145196
ENSG00000108924	644.458	-5.36645	0.464712	-11.5479	7.5659e-31	3.2045e-28
ENSG00000108932	56.5866	2.72114	0.577439	4.71243	2.44782e-06	2.1995e-05
ENSG00000108947	53.7357	2.0103	0.628475	3.19869	0.00138053	0.00525551
ENSG00000108950	1098.21	2.22644	0.487055	4.57124	4.84851e-06	3.96998e-05
ENSG00000109099	575.023	2.03416	0.280412	7.25419	4.04084e-13	1.81312e-11
ENSG00000109107	146.533	2.09368	0.481235	4.35065	1.35735e-05	9.7082e-05
ENSG00000109158	10.2725	-5.86101	1.61563	-3.62769	0.000285969	0.00136766
ENSG00000109182	117.919	-7.93939	1.48606	-5.34256	9.16423e-08	1.22455e-06
ENSG00000109255	5.5065	6.1374	1.09525	5.60367	2.09864e-08	3.24836e-07
ENSG00000109321	81.1849	2.98726	0.724895	4.12095	3.77306e-05	0.000235745
ENSG00000109625	9.29538	2.84024	0.831731	3.41485	0.000638171	0.00273737
ENSG00000109654	2070.7	-2.00455	0.301676	-6.64472	3.03801e-11	8.88331e-10
ENSG00000109667	834.664	-2.67312	0.560878	-4.76596	1.87955e-06	1.73174e-05
ENSG00000109674	28.0842	4.22647	0.67504	6.26106	3.82372e-10	8.73274e-09
ENSG00000109684	213.847	-3.47399	0.445486	-7.7982	6.27954e-15	4.04466e-13
ENSG00000109705	6.18813	6.69309	1.58841	4.21369	2.51228e-05	0.000166339
ENSG00000109736	704.816	2.67783	0.304196	8.80298	1.33232e-18	1.52015e-16
ENSG00000109758	8.1427	-2.43395	0.962384	-2.52908	0.0114362	0.0313146
ENSG00000109805	59.0532	3.77117	0.947947	3.97825	6.94255e-05	0.000403141
ENSG00000109819	2701.72	-4.7394	0.617265	-7.67806	1.61513e-14	9.77262e-13
ENSG00000109832	29.2598	-4.92087	1.05868	-4.64812	3.34974e-06	2.88512e-05
ENSG00000109927	65.9071	-2.14797	0.451204	-4.76053	1.93088e-06	1.77318e-05
ENSG00000110047	1430.9	2.05885	0.462956	4.44719	8.70015e-06	6.58554e-05
ENSG00000110057	409.481	2.07642	0.355964	5.83322	5.43675e-09	9.58857e-08
ENSG00000110092	3612.58	2.71288	0.535887	5.0624	4.14006e-07	4.6108e-06
ENSG00000110195	1991.01	3.52061	1.07103	3.28712	0.00101218	0.00404843
ENSG00000110324	710.318	2.03853	0.562823	3.62197	0.000292369	0.00139315
ENSG00000110375	8.33605	3.7666	1.57714	2.38825	0.0169289	0.043198
ENSG00000110400	1962.99	5.10194	0.921494	5.53659	3.08415e-08	4.57856e-07
ENSG00000110446	481.901	3.15861	0.455114	6.94026	3.91387e-12	1.38316e-10
ENSG00000110448	54.6571	2.21701	0.895852	2.47475	0.0133329	0.0355062
ENSG00000110492	257.716	3.03664	0.53844	5.6397	1.70347e-08	2.70562e-07
ENSG00000110665	31.282	2.00152	0.613612	3.26186	0.00110683	0.00437197
ENSG00000110675	56.5588	-3.9653	0.76312	-5.19616	2.03448e-07	2.4684e-06
ENSG00000110680	35.7735	-6.20496	1.59026	-3.90187	9.54544e-05	0.000530906
ENSG00000110693	1340.43	-3.51075	0.552294	-6.35666	2.06185e-10	4.99454e-09
ENSG00000110719	926.726	2.73644	0.431175	6.34648	2.20295e-10	5.30415e-09
ENSG00000110811	283.946	2.8975	0.641223	4.51872	6.22154e-06	4.93802e-05
ENSG00000110876	204.203	3.35445	0.612837	5.47364	4.40878e-08	6.33966e-07
ENSG00000110887	324.989	-10.8509	2.0481	-5.29802	1.17062e-07	1.51779e-06
ENSG00000110900	59.9896	2.00015	0.82723	2.41789	0.0156108	0.0404247
ENSG00000110975	39.1347	-2.86437	0.739786	-3.8719	0.000107992	0.000590878
ENSG00000111052	298.768	-2.31669	0.353752	-6.5489	5.79612e-11	1.58692e-09
ENSG00000111057	9023.38	4.79582	0.818531	5.85905	4.65515e-09	8.34856e-08
ENSG00000111058	842.478	-2.45518	0.399031	-6.15285	7.61023e-10	1.62147e-08
ENSG00000111181	876.212	-3.98911	0.303101	-13.161	1.47135e-39	1.41828e-36
ENSG00000111206	259.044	5.621	0.738027	7.61626	2.61132e-14	1.48368e-12
ENSG00000111218	9.58974	-4.30309	1.45329	-2.96093	0.00306713	0.0103424
ENSG00000111245	2.7113	6.26683	2.08449	3.00641	0.00264354	0.00913422
ENSG00000111247	30.7001	2.54433	0.51939	4.89868	9.64806e-07	9.63565e-06
ENSG00000111331	1165.42	3.20569	0.490426	6.53655	6.29561e-11	1.70696e-09
ENSG00000111335	514.664	2.57828	0.512087	5.03485	4.78222e-07	5.23218e-06
ENSG00000111348	948.169	2.11008	0.393411	5.36356	8.15979e-08	1.10246e-06
ENSG00000111404	54.306	-6.83902	1.50566	-4.54219	5.56716e-06	4.48874e-05
ENSG00000111405	10.4819	-2.7484	1.05962	-2.59377	0.00949309	0.0267483
ENSG00000111537	7.20071	4.75517	1.33412	3.56426	0.000364885	0.00168874
ENSG00000111602	324.7	2.13987	0.331616	6.45288	1.09745e-10	2.80928e-09
ENSG00000111640	23343.6	3.30735	0.452204	7.31385	2.59591e-13	1.22578e-11
ENSG00000111665	77.0706	4.24779	0.66459	6.3916	1.64162e-10	4.05029e-09
ENSG00000111669	3801.33	2.46182	0.393241	6.26035	3.84107e-10	8.75655e-09
ENSG00000111674	606.466	4.13468	0.415023	9.96252	2.2235e-23	4.67337e-21
ENSG00000111678	499.947	2.18889	0.395556	5.53371	3.13525e-08	4.6421e-07
ENSG00000111679	470.955	2.19806	0.263903	8.32905	8.14911e-17	7.11876e-15
ENSG00000111799	5107.66	2.45404	0.641094	3.82789	0.000129246	0.000690152
ENSG00000111816	2029.5	-2.7859	0.303613	-9.1758	4.48222e-20	6.32807e-18
ENSG00000111834	16.5281	-4.1419	1.18394	-3.4984	0.000468059	0.00209279
ENSG00000111850	224.256	-2.00429	0.526628	-3.8059	0.000141287	0.000745478
ENSG00000111879	157.272	-3.85538	0.419996	-9.17956	4.32851e-20	6.14209e-18
ENSG00000111981	6.45445	2.67004	1.06844	2.49901	0.012454	0.033575
ENSG00000112039	83.748	3.34668	0.530362	6.31018	2.78718e-10	6.55833e-09
ENSG00000112175	47.4499	-4.02905	0.746581	-5.39667	6.78892e-08	9.34865e-07
ENSG00000112195	7.34541	3.2517	0.79816	4.074	4.62133e-05	0.000281939
ENSG00000112214	139.029	-3.3101	0.521363	-6.34893	2.16815e-10	5.22938e-09
ENSG00000112232	28.0507	-2.75093	0.715238	-3.84617	0.000119979	0.000646968
ENSG00000112246	860.862	-2.05196	0.78234	-2.62285	0.0087197	0.024879
ENSG00000112280	5.49382	-4.96147	1.73507	-2.85953	0.00424274	0.0135917
ENSG00000112299	344.3	-2.9786	1.06618	-2.79371	0.00521077	0.0161631
ENSG00000112319	254.399	-2.06061	0.485921	-4.24062	2.22902e-05	0.00015002
ENSG00000112337	12.5478	-4.72155	1.60953	-2.9335	0.00335168	0.0111514
ENSG00000112378	1211.97	2.59471	0.514676	5.04145	4.62009e-07	5.07466e-06
ENSG00000112499	2223.23	-9.18159	0.772569	-11.8845	1.42482e-32	7.51496e-30
ENSG00000112530	92.0961	-3.54174	0.472319	-7.49861	6.44967e-14	3.38263e-12
ENSG00000112559	131.193	4.1996	0.935716	4.48812	7.18547e-06	5.57558e-05
ENSG00000112578	136.451	2.08217	0.337283	6.17336	6.68517e-10	1.44642e-08
ENSG00000112655	1639.03	3.16394	0.630498	5.01816	5.21684e-07	5.65458e-06
ENSG00000112742	32.9787	3.86428	0.598729	6.45413	1.08845e-10	2.79142e-09
ENSG00000112761	7.86916	-3.03722	1.11161	-2.73227	0.00628998	0.0189595
ENSG00000112769	1198.1	2.08993	0.46619	4.48299	7.36032e-06	5.68969e-05
ENSG00000112782	1774.78	-2.92975	0.497441	-5.88965	3.8701e-09	7.03413e-08
ENSG00000112796	357.66	-3.58648	0.511722	-7.00863	2.40656e-12	8.91032e-11
ENSG00000112799	49.4456	3.25792	0.714903	4.55715	5.18532e-06	4.2149e-05
ENSG00000112874	330.467	-2.31699	0.489669	-4.73175	2.2259e-06	2.02088e-05
ENSG00000112936	13833.5	-4.25608	0.436917	-9.74115	2.01255e-22	3.77576e-20
ENSG00000112964	341.705	-3.36728	0.56967	-5.91093	3.40172e-09	6.23552e-08
ENSG00000112984	104.982	5.05359	1.08943	4.63875	3.50518e-06	2.99736e-05
ENSG00000113073	651.661	-7.61663	0.665634	-11.4427	2.55879e-30	1.00744e-27
ENSG00000113083	682.183	3.62522	0.47269	7.66935	1.72865e-14	1.03326e-12
ENSG00000113088	53.6862	2.64491	0.740857	3.57007	0.000356883	0.00165472
ENSG00000113100	101.97	-9.17802	1.57926	-5.8116	6.18771e-09	1.07369e-07
ENSG00000113140	13478.6	3.03661	0.653411	4.64732	3.36276e-06	2.89418e-05
ENSG00000113211	43.3094	2.39488	0.753399	3.17877	0.001479	0.00556298
ENSG00000113231	79.8006	-4.62125	0.746894	-6.1873	6.12046e-10	1.33145e-08
ENSG00000113303	6.5457	3.02032	1.14277	2.64297	0.00821823	0.0237204
ENSG00000113361	2301.22	-4.43808	0.584549	-7.59233	3.14215e-14	1.75671e-12
ENSG00000113368	234.81	3.40746	0.526723	6.46917	9.85413e-11	2.54822e-09
ENSG00000113389	2651.14	-4.92553	0.701148	-7.02495	2.1414e-12	8.07836e-11
ENSG00000113492	1611.91	-11.743	1.67254	-7.02103	2.20238e-12	8.2749e-11
ENSG00000113494	1705.7	-3.63001	0.831562	-4.36529	1.26956e-05	9.16562e-05
ENSG00000113532	228.905	2.39807	0.648556	3.69755	0.000217688	0.00108182
ENSG00000113578	810.742	-2.92662	0.493784	-5.92692	3.08673e-09	5.70678e-08
ENSG00000113594	3003.62	-3.88851	0.26443	-14.7052	5.9652e-49	1.38959e-45
ENSG00000113600	16.9443	-4.1008	1.1163	-3.67358	0.000239174	0.0011744
ENSG00000113657	1239.07	2.85974	0.549865	5.2008	1.98428e-07	2.41588e-06
ENSG00000113739	315.544	3.58748	0.849321	4.22393	2.40076e-05	0.000159826
ENSG00000113742	3520.46	-2.20707	0.308043	-7.16482	7.78912e-13	3.26933e-11
ENSG00000113790	1798.16	-4.44503	0.84944	-5.23289	1.66879e-07	2.06321e-06
ENSG00000113805	248.624	-4.02319	0.736128	-5.46534	4.6203e-08	6.58959e-07
ENSG00000113810	480.951	2.00941	0.367448	5.46856	4.53705e-08	6.49404e-07
ENSG00000113889	4131.63	-13.0913	1.50127	-8.72013	2.77875e-18	2.99912e-16
ENSG00000113905	211.345	-10.23	1.56565	-6.53398	6.40436e-11	1.72974e-09
ENSG00000113924	1174.89	-3.13327	0.852569	-3.6751	0.000237757	0.00116888
ENSG00000113946	581.761	-3.98319	0.617484	-6.45068	1.11353e-10	2.8427e-09
ENSG00000114013	134.999	2.12855	0.646945	3.29015	0.00100133	0.00401191
ENSG00000114113	5.80723	-5.04078	1.73272	-2.90917	0.00362392	0.0119104
ENSG00000114248	2.9973	-4.10044	1.60212	-2.55938	0.0104859	0.0290855
ENSG00000114268	381.882	4.30675	0.492512	8.74446	2.24085e-18	2.49173e-16
ENSG00000114270	1597.08	2.92751	0.866818	3.37731	0.000731983	0.00307051
ENSG00000114346	293.533	2.19899	0.486112	4.52362	6.07915e-06	4.83984e-05
ENSG00000114353	2348.43	2.02394	0.284612	7.11122	1.15023e-12	4.63964e-11
ENSG00000114378	567.633	-3.34969	0.469073	-7.1411	9.25885e-13	3.81743e-11
ENSG00000114455	102.925	-6.75279	1.18522	-5.69748	1.21593e-08	1.98889e-07
ENSG00000114554	1927.96	3.07516	0.493345	6.23327	4.56785e-10	1.01989e-08
ENSG00000114646	9.83018	2.27001	0.690527	3.28737	0.0010113	0.00404605
ENSG00000114654	39.2019	-2.33175	0.503993	-4.62654	3.71821e-06	3.14395e-05
ENSG00000114757	7.13306	-5.33374	1.64564	-3.24113	0.00119055	0.0046488
ENSG00000115008	17.5895	5.49921	1.22384	4.4934	7.00947e-06	5.46258e-05
ENSG00000115112	6469.35	-2.50525	0.600326	-4.17316	3.00406e-05	0.000194253
ENSG00000115155	4.02061	2.46267	0.886779	2.77709	0.00548472	0.0168836
ENSG00000115163	59.1566	5.95153	0.942197	6.31665	2.67295e-10	6.31611e-09
ENSG00000115226	68.8833	2.05918	0.517948	3.97564	7.01899e-05	0.000407072
ENSG00000115252	997.587	-2.33279	0.61536	-3.79094	0.000150079	0.000785787
ENSG00000115268	1492.07	2.33916	0.457187	5.11643	3.11374e-07	3.59057e-06
ENSG00000115290	390.794	-2.68361	0.594164	-4.51662	6.28341e-06	4.9716e-05
ENSG00000115318	144.088	2.59118	0.525322	4.93256	8.11599e-07	8.28916e-06
ENSG00000115325	121.568	2.46775	0.357496	6.90289	5.09551e-12	1.75852e-10
ENSG00000115353	43.3676	-3.20857	0.72592	-4.42001	9.86949e-06	7.37284e-05
ENSG00000115361	358.976	-5.52975	0.481209	-11.4914	1.45775e-30	5.90579e-28
ENSG00000115386	58.2759	-6.9565	1.80934	-3.84477	0.000120666	0.000650176
ENSG00000115414	55715.1	5.44722	0.609127	8.94267	3.79891e-19	4.74083e-17
ENSG00000115415	4995.65	2.04128	0.605994	3.36848	0.000755838	0.0031592
ENSG00000115423	240.975	-2.56324	0.837929	-3.05902	0.00222063	0.0078736
ENSG00000115468	1755.23	-2.73022	0.612293	-4.45901	8.23389e-06	6.2888e-05
ENSG00000115474	30.458	-7.43547	1.5209	-4.88887	1.01418e-06	1.00856e-05
ENSG00000115507	7.93379	5.23161	0.880811	5.93953	2.85836e-09	5.34824e-08
ENSG00000115523	144.203	5.12287	0.402409	12.7305	4.00192e-37	3.29029e-34
ENSG00000115556	183.138	-2.64095	0.596468	-4.42764	9.52693e-06	7.15518e-05
ENSG00000115602	1168.87	-2.32623	0.803762	-2.89417	0.00380163	0.0123916
ENSG00000115607	30.5544	2.35371	0.654149	3.59812	0.000320524	0.00151019
ENSG00000115616	186.93	-3.47141	0.602118	-5.76533	8.14973e-09	1.38155e-07
ENSG00000115641	1341.15	2.94941	0.676812	4.3578	1.31375e-05	9.44077e-05
ENSG00000115665	11.8666	-6.0716	1.55824	-3.89645	9.76137e-05	0.000541193
ENSG00000115718	137.878	-5.09304	0.910718	-5.59233	2.24041e-08	3.4468e-07
ENSG00000115884	4989.6	2.37592	0.819701	2.89852	0.00374933	0.0122469
ENSG00000115896	1260.49	-4.9588	0.338562	-14.6467	1.41467e-48	3.04198e-45
ENSG00000115902	301.467	3.30772	0.508744	6.50174	7.9395e-11	2.09576e-09
ENSG00000115919	474.638	2.04229	0.832101	2.45437	0.014113	0.0372184
ENSG00000115956	347.634	2.38379	0.710418	3.35548	0.000792272	0.00327985
ENSG00000116014	5.88583	3.31326	1.25211	2.64614	0.00814173	0.0235336
ENSG00000116017	455.934	2.14954	0.521732	4.12	3.7887e-05	0.00023651
ENSG00000116132	331.393	3.03227	0.669325	4.53034	5.88899e-06	4.7048e-05
ENSG00000116183	1329.77	-8.46605	0.817149	-10.3605	3.75093e-25	8.88588e-23
ENSG00000116194	145.914	-2.93963	0.434143	-6.77111	1.278e-11	4.08287e-10
ENSG00000116218	962.336	-5.49454	0.784883	-7.00045	2.55138e-12	9.39674e-11
ENSG00000116254	45.2814	-3.1892	0.624973	-5.10295	3.34408e-07	3.83116e-06
ENSG00000116260	2058.6	2.76087	0.304534	9.06587	1.23617e-19	1.63771e-17
ENSG00000116273	395.709	2.00629	0.423155	4.74127	2.12383e-06	1.93513e-05
ENSG00000116299	28.4851	2.69476	0.490691	5.49177	3.97929e-08	5.78977e-07
ENSG00000116649	348.837	2.75094	0.379101	7.25648	3.97298e-13	1.78554e-11
ENSG00000116663	83.8215	2.22867	0.366167	6.0865	1.15409e-09	2.36347e-08
ENSG00000116670	217.478	2.3243	0.423735	5.48527	4.12834e-08	5.96401e-07
ENSG00000116691	191.685	2.11754	0.398815	5.30958	1.09877e-07	1.43595e-06
ENSG00000116701	288.996	3.27317	0.627328	5.21764	1.81219e-07	2.22282e-06
ENSG00000116771	1511.69	-7.36267	1.04427	-7.05054	1.78219e-12	6.8433e-11
ENSG00000116774	506.803	2.59449	0.582523	4.45388	8.43332e-06	6.42007e-05
ENSG00000116783	9.85408	-4.36621	1.58866	-2.74836	0.00598949	0.0182077
ENSG00000116824	95.7962	2.28348	0.677324	3.37132	0.00074808	0.00312958
ENSG00000116863	354.424	2.26036	0.370345	6.10339	1.03844e-09	2.14234e-08
ENSG00000116871	1272.11	2.58383	0.367148	7.03756	1.95638e-12	7.46094e-11
ENSG00000116882	1093.07	-11.1844	1.71376	-6.52625	6.7437e-11	1.80811e-09
ENSG00000116981	13.5807	-4.82546	1.50137	-3.21403	0.00130885	0.00502301
ENSG00000116983	110.825	-5.52233	0.774	-7.1348	9.69315e-13	3.97889e-11
ENSG00000116985	51.0147	2.84525	0.61686	4.61247	3.97913e-06	3.33631e-05
ENSG00000116990	171.326	4.10569	0.837647	4.90146	9.51288e-07	9.51424e-06
ENSG00000117009	336.365	-2.50181	0.938575	-2.66554	0.00768643	0.022382
ENSG00000117010	111.612	-2.46043	0.394651	-6.23444	4.53388e-10	1.01473e-08
ENSG00000117054	1307.83	-2.77513	0.555834	-4.99273	5.95315e-07	6.33718e-06
ENSG00000117069	36.226	3.95275	0.954921	4.13935	3.48298e-05	0.000220707
ENSG00000117122	125.217	4.83957	0.847302	5.71174	1.11827e-08	1.84534e-07
ENSG00000117154	48.2641	2.59905	0.565592	4.59528	4.32176e-06	3.59234e-05
ENSG00000117215	24.7364	4.40044	1.29737	3.39181	0.000694331	0.00293814
ENSG00000117228	977.83	2.33358	0.517709	4.50751	6.55922e-06	5.1577e-05
ENSG00000117322	46.8263	-3.0291	1.01255	-2.99154	0.00277575	0.0095055
ENSG00000117385	495.355	2.53288	0.421631	6.00735	1.88579e-09	3.66334e-08
ENSG00000117394	2583.15	4.28367	0.579769	7.38858	1.48402e-13	7.31646e-12
ENSG00000117399	345.202	6.91169	0.846587	8.16418	3.23621e-16	2.59957e-14
ENSG00000117411	363.318	2.16353	0.354279	6.10684	1.0162e-09	2.10265e-08
ENSG00000117477	41.0122	-3.00656	0.693736	-4.33386	1.46515e-05	0.000103762
ENSG00000117525	1061.49	4.32256	0.453358	9.53453	1.50573e-21	2.59822e-19
ENSG00000117560	14.1802	2.63927	0.996372	2.64888	0.008076	0.0233678
ENSG00000117586	64.2996	2.4346	0.356783	6.82374	8.87034e-12	2.92063e-10
ENSG00000117650	18.928	3.99967	0.83145	4.81048	1.50572e-06	1.42923e-05
ENSG00000117707	687.943	-4.25023	0.817539	-5.19881	2.0057e-07	2.4356e-06
ENSG00000117724	146.516	3.48539	0.800159	4.35587	1.32542e-05	9.50993e-05
ENSG00000117791	1021.08	-3.90241	0.624094	-6.25292	4.02858e-10	9.126e-09
ENSG00000117834	259.591	-4.52459	0.882136	-5.12913	2.91079e-07	3.37767e-06
ENSG00000117877	65.8809	2.51354	0.413109	6.08445	1.1689e-09	2.38789e-08
ENSG00000117971	4.98491	-4.823	1.78131	-2.70756	0.00677799	0.0201737
ENSG00000118094	119.805	-5.23127	1.1562	-4.52452	6.0532e-06	4.82358e-05
ENSG00000118156	21.4582	-3.40934	1.01526	-3.3581	0.000784803	0.00325592
ENSG00000118160	8.84441	4.49028	1.1485	3.90968	9.24198e-05	0.000516391
ENSG00000118193	36.2602	3.43663	0.921862	3.72792	0.000193068	0.000975951
ENSG00000118257	1000.56	2.80376	0.364838	7.68496	1.5305e-14	9.28061e-13
ENSG00000118271	8.23611	-4.06544	1.5707	-2.58829	0.00964541	0.0270983
ENSG00000118307	67.5798	-3.16491	0.536241	-5.90203	3.5905e-09	6.56005e-08
ENSG00000118432	162.123	5.15946	1.0299	5.00969	5.45183e-07	5.87885e-06
ENSG00000118503	1234.26	2.72526	0.451082	6.04159	1.52601e-09	3.03184e-08
ENSG00000118508	196.478	2.26141	0.28588	7.91035	2.56665e-15	1.80726e-13
ENSG00000118513	9.73423	2.0553	0.849426	2.41964	0.015536	0.0402719
ENSG00000118514	809.748	-5.74411	0.837094	-6.86197	6.79182e-12	2.29575e-10
ENSG00000118520	1.8618	4.85612	1.46697	3.31031	0.000931944	0.00376794
ENSG00000118526	461.647	-2.86415	0.419245	-6.83167	8.39306e-12	2.77328e-10
ENSG00000118596	1814.39	-2.26107	0.539907	-4.1879	2.81549e-05	0.00018346
ENSG00000118729	52.4623	-8.21909	1.57058	-5.23314	1.66653e-07	2.06225e-06
ENSG00000118733	3.66152	-4.37486	1.72662	-2.53377	0.0112843	0.0309561
ENSG00000118849	581.773	3.58763	0.930326	3.85631	0.000115111	0.000624454
ENSG00000118898	1164.33	2.2047	0.760309	2.89974	0.00373471	0.0122077
ENSG00000119125	1949.36	-2.54682	1.02064	-2.49531	0.0125846	0.0338521
ENSG00000119147	125.346	-5.14549	0.803496	-6.40388	1.51481e-10	3.76734e-09
ENSG00000119403	342.611	2.39729	0.401689	5.96802	2.40143e-09	4.57287e-08
ENSG00000119535	523.172	4.03025	0.740053	5.44589	5.15457e-08	7.26264e-07
ENSG00000119630	126.838	2.40906	0.570868	4.21999	2.44313e-05	0.000162337
ENSG00000119681	2149.41	3.05692	0.59266	5.15795	2.49663e-07	2.95473e-06
ENSG00000119703	63.4838	-2.57518	0.432339	-5.9564	2.57857e-09	4.87695e-08
ENSG00000119711	5703.78	-4.53768	0.82326	-5.51184	3.55095e-08	5.20793e-07
ENSG00000119714	86.5188	3.71022	0.733993	5.05484	4.30756e-07	4.77453e-06
ENSG00000119715	488.322	-6.21734	0.735777	-8.45003	2.91222e-17	2.78795e-15
ENSG00000119888	1715.8	-3.84409	0.358278	-10.7294	7.4113e-27	2.204e-24
ENSG00000119915	3.05027	2.1955	0.855107	2.56752	0.010243	0.0285136
ENSG00000119986	233.074	3.53281	0.376618	9.38034	6.57592e-21	1.06874e-18
ENSG00000120053	1242.46	-2.4753	0.268186	-9.22976	2.71238e-20	4.01173e-18
ENSG00000120068	217.064	-2.34423	0.499419	-4.69393	2.68012e-06	2.37389e-05
ENSG00000120129	7542.22	2.02598	0.357789	5.6625	1.49188e-08	2.39815e-07
ENSG00000120149	140.116	7.28266	1.01805	7.15351	8.45888e-13	3.51351e-11
ENSG00000120156	637.698	-3.25706	0.254628	-12.7914	1.83057e-37	1.59912e-34
ENSG00000120217	107.654	2.17797	0.397704	5.47636	4.34175e-08	6.25292e-07
ENSG00000120251	19.7609	-3.10952	1.00795	-3.08501	0.00203548	0.00732272
ENSG00000120254	634.956	2.09353	0.357439	5.85702	4.71247e-09	8.43898e-08
ENSG00000120279	131.877	-2.2314	0.39396	-5.66402	1.47865e-08	2.37963e-07
ENSG00000120664	13.135	-3.78225	1.09546	-3.45265	0.000555108	0.00242536
ENSG00000120669	2.93026	-4.06216	1.61165	-2.5205	0.0117189	0.0319663
ENSG00000120693	255.059	-3.04237	0.432251	-7.03843	1.9442e-12	7.42462e-11
ENSG00000120708	2956.43	3.2123	0.488712	6.57299	4.93159e-11	1.37172e-09
ENSG00000120729	6.61256	-5.22842	1.53866	-3.39804	0.000678705	0.00287986
ENSG00000120832	241.031	-2.11994	0.268087	-7.90765	2.62283e-15	1.83756e-13
ENSG00000120833	435.565	-2.68569	0.347756	-7.72291	1.13705e-14	7.11078e-13
ENSG00000120875	222.873	3.56087	0.351649	10.1262	4.22718e-24	9.45333e-22
ENSG00000120907	54.463	-3.56739	0.759099	-4.69951	2.60783e-06	2.31868e-05
ENSG00000120915	1359.7	-4.19227	0.679549	-6.16919	6.86415e-10	1.48056e-08
ENSG00000120949	19.8619	2.24023	0.662526	3.38134	0.000721321	0.00303124
ENSG00000121152	71.2364	4.3675	0.609977	7.1601	8.06163e-13	3.36853e-11
ENSG00000121236	406.806	-3.5641	0.84667	-4.20955	2.55876e-05	0.000169016
ENSG00000121281	637.408	2.47132	0.560406	4.40987	1.03433e-05	7.6735e-05
ENSG00000121552	60.0473	5.01742	1.02208	4.90903	9.15264e-07	9.19012e-06
ENSG00000121594	35.9508	3.05867	0.543429	5.62845	1.81833e-08	2.86686e-07
ENSG00000121621	32.2194	2.66422	0.584717	4.55642	5.2032e-06	4.22698e-05
ENSG00000121634	4.07058	-4.52516	1.69757	-2.66568	0.00768339	0.0223777
ENSG00000121691	2457.31	-2.2036	0.492954	-4.47021	7.81447e-06	6.0062e-05
ENSG00000121743	31.468	-2.43462	0.716238	-3.39917	0.000675903	0.00286928
ENSG00000121753	115.67	2.86718	0.72484	3.95561	7.63399e-05	0.000437835
ENSG00000121769	449.849	-2.92265	0.499792	-5.84774	4.983e-09	8.86099e-08
ENSG00000121797	49.0377	2.95532	0.481935	6.13219	8.66785e-10	1.82456e-08
ENSG00000121900	255.82	2.14193	0.413527	5.17967	2.22277e-07	2.66561e-06
ENSG00000121904	148.741	3.70206	0.935588	3.95694	7.59171e-05	0.000435946
ENSG00000121933	23.3572	3.20429	0.795252	4.02928	5.5948e-05	0.000333754
ENSG00000121957	124.543	2.06819	0.406802	5.08402	3.6953e-07	4.1668e-06
ENSG00000121966	1127.21	3.28503	0.604833	5.4313	5.59436e-08	7.82315e-07
ENSG00000122121	2060.49	-7.4321	1.49524	-4.97051	6.6778e-07	7.01771e-06
ENSG00000122122	173.023	2.91408	0.640935	4.54661	5.4517e-06	4.40326e-05
ENSG00000122176	663.065	2.23243	0.630112	3.54292	0.000395729	0.0018114
ENSG00000122194	2263.1	-11.0749	1.85463	-5.97152	2.35057e-09	4.48517e-08
ENSG00000122223	21.8906	2.06159	0.795663	2.59103	0.00956889	0.0269293
ENSG00000122254	31.23	4.6619	0.909268	5.1271	2.94244e-07	3.40822e-06
ENSG00000122367	111.395	-3.12813	0.682372	-4.5842	4.55728e-06	3.76571e-05
ENSG00000122432	19.4114	-2.1163	0.603254	-3.50814	0.00045125	0.00202988
ENSG00000122641	649.277	2.45395	0.928198	2.64378	0.00819858	0.0236759
ENSG00000122644	94.7289	2.07621	0.424673	4.88896	1.01368e-06	1.00841e-05
ENSG00000122691	55.4073	5.40333	0.571236	9.45902	3.1083e-21	5.20296e-19
ENSG00000122694	232.942	2.80232	0.493909	5.67375	1.39708e-08	2.26531e-07
ENSG00000122735	48.8211	-4.05824	0.699376	-5.80265	6.52731e-09	1.12563e-07
ENSG00000122756	29.1628	-4.2557	1.06604	-3.99208	6.54976e-05	0.000382878
ENSG00000122824	30.0398	-2.03442	0.560914	-3.62697	0.000286763	0.00137052
ENSG00000122861	2248.37	2.41684	0.608309	3.97305	7.09571e-05	0.00041067
ENSG00000122862	1573.03	2.40825	0.579956	4.15247	3.28908e-05	0.000209771
ENSG00000122952	94.2696	2.16549	0.324565	6.67197	2.52388e-11	7.4817e-10
ENSG00000123009	40.0168	2.30765	0.305168	7.56189	3.97258e-14	2.1563e-12
ENSG00000123080	119.531	2.08985	0.39713	5.26238	1.42199e-07	1.79704e-06
ENSG00000123119	44.5997	-4.98278	0.914167	-5.45062	5.01939e-08	7.09257e-07
ENSG00000123136	443.127	2.01765	0.365122	5.52596	3.27683e-08	4.84147e-07
ENSG00000123146	1284.55	2.42428	0.392514	6.17631	6.56176e-10	1.42192e-08
ENSG00000123159	967.382	2.23358	0.419152	5.32881	9.88602e-08	1.3116e-06
ENSG00000123179	180.218	2.52549	0.483159	5.22704	1.72245e-07	2.12299e-06
ENSG00000123191	914.057	2.6654	0.779045	3.42136	0.000623083	0.00268294
ENSG00000123219	40.6052	2.81222	0.598689	4.69729	2.63634e-06	2.34179e-05
ENSG00000123329	188.648	2.61072	0.58427	4.46834	7.88279e-06	6.04874e-05
ENSG00000123364	5.29056	6.07029	1.53807	3.94669	7.92395e-05	0.000452422
ENSG00000123374	364.574	2.42034	0.370187	6.53815	6.22833e-11	1.69036e-09
ENSG00000123384	13661.6	2.80216	0.527577	5.31137	1.08801e-07	1.42456e-06
ENSG00000123395	324.002	2.13914	0.394252	5.42582	5.76879e-08	8.05901e-07
ENSG00000123405	9.89519	2.30578	0.652557	3.53346	0.000410164	0.0018683
ENSG00000123416	3535.74	3.53733	0.508838	6.95178	3.60698e-12	1.28938e-10
ENSG00000123454	6.64913	-3.75824	1.59782	-2.3521	0.0186676	0.0468732
ENSG00000123473	113.468	2.37057	0.346287	6.84567	7.61195e-12	2.5392e-10
ENSG00000123485	66.7134	4.48554	0.940486	4.76939	1.84785e-06	1.70647e-05
ENSG00000123496	23.4705	-4.60486	1.26616	-3.63687	0.000275969	0.00132699
ENSG00000123500	182.549	6.2211	1.09087	5.70285	1.17818e-08	1.9328e-07
ENSG00000123560	11.1235	-4.53943	1.57113	-2.88928	0.0038613	0.0125583
ENSG00000123572	528.677	-3.76395	0.89859	-4.18873	2.80516e-05	0.000182915
ENSG00000123610	44.6326	5.20852	0.62295	8.36106	6.21596e-17	5.58717e-15
ENSG00000123836	1843.47	-2.09727	0.540998	-3.87668	0.000105893	0.000581655
ENSG00000123843	36.1634	4.88559	1.02449	4.76879	1.8534e-06	1.71103e-05
ENSG00000123975	114.981	3.01389	0.617721	4.87905	1.06599e-06	1.05522e-05
ENSG00000123989	1687.86	3.49418	0.572962	6.09845	1.071e-09	2.20399e-08
ENSG00000124003	26.9103	-5.82192	1.51788	-3.83557	0.000125276	0.000672191
ENSG00000124102	1561.31	12.7011	1.66181	7.64292	2.12344e-14	1.23922e-12
ENSG00000124107	994.532	3.79765	1.03176	3.68075	0.000232545	0.00114648
ENSG00000124116	12.6006	2.3579	0.625174	3.77159	0.000162211	0.000838314
ENSG00000124134	17.5871	2.76147	1.08528	2.54448	0.010944	0.0301912
ENSG00000124140	9.61795	2.82898	0.890351	3.17738	0.00148614	0.00558423
ENSG00000124143	173.56	3.59901	0.822886	4.37364	1.22191e-05	8.86739e-05
ENSG00000124225	791.558	2.28898	0.23103	9.90775	3.8522e-23	7.97663e-21
ENSG00000124253	8159.12	-4.65162	1.43571	-3.23994	0.00119554	0.0046663
ENSG00000124256	46.8793	3.06904	0.561465	5.46614	4.59952e-08	6.56665e-07
ENSG00000124343	19.4096	4.8104	1.20232	4.00094	6.30916e-05	0.000370595
ENSG00000124374	439.28	-3.1202	0.467802	-6.66992	2.55948e-11	7.57118e-10
ENSG00000124466	867.973	8.25513	1.07747	7.6616	1.83637e-14	1.08299e-12
ENSG00000124493	3.75312	3.95185	1.33464	2.96097	0.00306668	0.0103422
ENSG00000124562	263.891	2.06312	0.384953	5.35941	8.3495e-08	1.12646e-06
ENSG00000124564	1440	-5.50453	1.02884	-5.35025	8.78323e-08	1.17985e-06
ENSG00000124568	1906.29	-6.50097	1.06091	-6.12774	8.9137e-10	1.86927e-08
ENSG00000124575	1052.81	4.26687	0.692108	6.16503	7.04687e-10	1.51763e-08
ENSG00000124588	1129.27	-2.28274	0.690457	-3.30612	0.000945959	0.00381533
ENSG00000124602	976.581	-4.89023	0.644528	-7.5873	3.2663e-14	1.81885e-12
ENSG00000124635	532.555	5.45069	0.677992	8.03947	9.02286e-16	6.81689e-14
ENSG00000124731	128.736	3.95023	0.504171	7.83509	4.68511e-15	3.11087e-13
ENSG00000124762	1953.72	2.3484	0.482423	4.86793	1.12776e-06	1.10791e-05
ENSG00000124780	2.78089	2.72546	1.09832	2.48149	0.0130836	0.0349484
ENSG00000124813	314.516	2.71328	0.386343	7.02299	2.17175e-12	8.17331e-11
ENSG00000124839	697.233	-2.64932	0.526802	-5.02906	4.92884e-07	5.37786e-06
ENSG00000124875	283.413	4.92848	1.02476	4.8094	1.51384e-06	1.43499e-05
ENSG00000124935	13.6338	-6.2754	1.53655	-4.08408	4.42517e-05	0.000271453
ENSG00000125144	1383.15	-4.023	0.826459	-4.86776	1.12869e-06	1.10823e-05
ENSG00000125148	1963.99	2.64031	0.525696	5.02251	5.10006e-07	5.54736e-06
ENSG00000125246	375.51	-2.29775	0.471498	-4.87328	1.09759e-06	1.08073e-05
ENSG00000125255	144.566	-9.68219	1.83776	-5.26849	1.37554e-07	1.74622e-06
ENSG00000125319	57.6232	4.2902	0.566909	7.5677	3.79886e-14	2.07409e-12
ENSG00000125347	1557	3.02705	0.375662	8.05793	7.75989e-16	5.95119e-14
ENSG00000125355	74.3024	2.01419	0.689235	2.92235	0.00347403	0.0114954
ENSG00000125454	162.812	2.18974	0.312164	7.01472	2.30415e-12	8.58802e-11
ENSG00000125508	20.1867	8.43245	1.58814	5.30963	1.09848e-07	1.43595e-06
ENSG00000125510	7.45676	2.50874	0.605495	4.14329	3.42356e-05	0.000217455
ENSG00000125531	10.2859	2.66098	0.895828	2.97041	0.00297399	0.0100794
ENSG00000125637	908.063	2.30189	0.431227	5.338	9.39751e-08	1.25393e-06
ENSG00000125657	23.0759	2.76537	0.576665	4.79545	1.62307e-06	1.52662e-05
ENSG00000125726	11.5463	3.45188	1.05786	3.26309	0.00110205	0.0043586
ENSG00000125730	10311.7	4.28016	0.785696	5.4476	5.10537e-08	7.19696e-07
ENSG00000125735	75.0526	3.43599	0.851936	4.03316	5.50318e-05	0.000328779
ENSG00000125743	669.473	2.55672	0.438986	5.82416	5.73998e-09	1.00473e-07
ENSG00000125744	105.373	3.37713	0.686671	4.91812	8.73774e-07	8.81902e-06
ENSG00000125746	604.483	2.06783	0.478646	4.32017	1.55909e-05	0.000109697
ENSG00000125753	1731.39	3.38607	0.515953	6.56275	5.28238e-11	1.45482e-09
ENSG00000125775	62.7853	2.25596	0.580581	3.88569	0.00010204	0.00056283
ENSG00000125780	5.44691	5.75156	1.08524	5.29979	1.15933e-07	1.50525e-06
ENSG00000125817	1279.39	2.24386	0.462662	4.84989	1.2353e-06	1.19693e-05
ENSG00000125826	1240.55	2.17819	0.355736	6.12305	9.17993e-10	1.91934e-08
ENSG00000125835	658.851	3.18305	0.45923	6.93128	4.1705e-12	1.46276e-10
ENSG00000125851	6.21308	-5.13574	1.63593	-3.13934	0.00169328	0.00625781
ENSG00000125869	87.1661	4.75069	1.00909	4.70788	2.50306e-06	2.24336e-05
ENSG00000125898	242.073	3.93849	0.615286	6.40108	1.54282e-10	3.8268e-09
ENSG00000125910	29.6711	2.36761	0.536161	4.41586	1.00611e-05	7.488e-05
ENSG00000125912	707.588	2.05899	0.295469	6.96855	3.20225e-12	1.15504e-10
ENSG00000126215	113.262	3.781	0.579218	6.52778	6.67523e-11	1.79768e-09
ENSG00000126217	1184.13	-2.38396	0.392021	-6.0812	1.19289e-09	2.42693e-08
ENSG00000126231	74.6928	-8.72923	1.6379	-5.32954	9.84618e-08	1.30755e-06
ENSG00000126254	607.233	2.28812	0.471215	4.85578	1.19912e-06	1.16592e-05
ENSG00000126259	8.24682	-3.02028	1.15928	-2.60532	0.00917895	0.0259935
ENSG00000126262	27.7238	5.17947	0.848557	6.10386	1.03538e-09	2.13759e-08
ENSG00000126264	80.4004	3.31848	0.624439	5.31434	1.07043e-07	1.40548e-06
ENSG00000126353	38.848	2.39081	0.874788	2.73302	0.00627574	0.0189267
ENSG00000126391	562.442	2.03499	0.460643	4.41771	9.97515e-06	7.43389e-05
ENSG00000126453	141.62	3.13657	0.564484	5.55652	2.75199e-08	4.15384e-07
ENSG00000126457	898.939	2.11091	0.388112	5.43891	5.36068e-08	7.51895e-07
ENSG00000126458	409.652	2.34519	0.361071	6.4951	8.2979e-11	2.18478e-09
ENSG00000126467	5.21705	3.10972	1.23915	2.50956	0.0120882	0.0327943
ENSG00000126500	76.719	-7.31941	1.48268	-4.9366	7.94945e-07	8.14585e-06
ENSG00000126562	996.924	-4.89081	0.583092	-8.38771	4.95714e-17	4.54334e-15
ENSG00000126583	5.04652	4.72771	1.65021	2.86491	0.00417128	0.013392
ENSG00000126709	1647.97	4.29961	0.907744	4.73658	2.17351e-06	1.97652e-05
ENSG00000126733	27.1232	-7.26917	1.62651	-4.46918	7.85209e-06	6.03015e-05
ENSG00000126778	23.8909	4.7492	0.713336	6.65774	2.78071e-11	8.1823e-10
ENSG00000126787	31.1046	3.32639	1.16479	2.85578	0.00429309	0.0137297
ENSG00000126803	890.803	-2.7934	0.605437	-4.61385	3.95276e-06	3.31656e-05
ENSG00000126860	47.5992	2.16152	0.795282	2.71793	0.00656924	0.019655
ENSG00000126878	5218.82	-5.51352	0.302312	-18.2379	2.58256e-74	3.60964e-70
ENSG00000126882	151.991	2.5828	0.41129	6.27976	3.39106e-10	7.82771e-09
ENSG00000127191	344.759	2.86454	0.307718	9.309	1.29048e-20	1.99304e-18
ENSG00000127249	39.1953	-2.33368	0.537353	-4.34292	1.40598e-05	9.99817e-05
ENSG00000127328	1485.17	-2.6209	0.275324	-9.51936	1.74257e-21	2.98845e-19
ENSG00000127329	2158.77	-2.80711	0.307159	-9.13893	6.30753e-20	8.72874e-18
ENSG00000127377	8.75293	2.52067	1.02232	2.46564	0.0136767	0.0362628
ENSG00000127423	15.6894	5.04792	0.801833	6.29548	3.06457e-10	7.14487e-09
ENSG00000127472	8.12521	4.2222	1.15758	3.64745	0.000264859	0.00128028
ENSG00000127507	345.429	2.19372	0.647169	3.38972	0.000699647	0.00295705
ENSG00000127561	42.5817	2.00083	0.625803	3.19722	0.00138758	0.00527589
ENSG00000127564	186.9	6.74061	0.784034	8.59734	8.15823e-18	8.44649e-16
ENSG00000127586	204.683	3.20375	0.489649	6.54296	6.03129e-11	1.64326e-09
ENSG00000127589	252.795	3.68696	0.441171	8.35721	6.42182e-17	5.71705e-15
ENSG00000127774	163.419	2.12358	0.468249	4.53514	5.75649e-06	4.61345e-05
ENSG00000127831	430.164	-7.69739	1.15097	-6.68776	2.26616e-11	6.78973e-10
ENSG00000128011	39.0537	3.70308	0.622684	5.94697	2.7316e-09	5.13166e-08
ENSG00000128228	157.009	2.33364	0.561531	4.15586	3.24064e-05	0.000207487
ENSG00000128268	327.63	2.64351	0.890125	2.96982	0.00297972	0.0100952
ENSG00000128274	1050.46	2.30393	0.657045	3.5065	0.000454043	0.00204089
ENSG00000128285	13.7311	4.90913	0.953717	5.14736	2.64179e-07	3.10679e-06
ENSG00000128294	1214.52	2.6459	0.703484	3.76114	0.000169142	0.000869312
ENSG00000128298	229.747	-4.79668	0.608566	-7.88195	3.22307e-15	2.21916e-13
ENSG00000128335	1098.02	3.01334	0.444278	6.78256	1.18064e-11	3.79352e-10
ENSG00000128340	307.2	3.25664	0.528843	6.15805	7.36462e-10	1.57514e-08
ENSG00000128383	8.72158	2.98394	0.876953	3.40262	0.000667427	0.0028389
ENSG00000128422	4102.56	10.0999	0.959704	10.524	6.69805e-26	1.73368e-23
ENSG00000128487	1002.22	2.05629	0.329302	6.24441	4.25408e-10	9.5902e-09
ENSG00000128510	33.4845	2.62127	1.04846	2.50012	0.0124153	0.0334996
ENSG00000128536	230.079	-3.54957	0.528836	-6.71206	1.919e-11	5.83085e-10
ENSG00000128567	5610.32	-2.22194	0.438203	-5.07057	3.96621e-07	4.43131e-06
ENSG00000128578	646.403	-2.31228	0.989012	-2.33797	0.0193886	0.0483605
ENSG00000128626	266.545	2.10833	0.473875	4.44912	8.62222e-06	6.5354e-05
ENSG00000128655	51.4205	-2.18006	0.521369	-4.18142	2.8969e-05	0.000188063
ENSG00000128683	192.222	-2.68127	0.606975	-4.41744	9.98784e-06	7.44137e-05
ENSG00000128710	362.135	-2.12046	0.427447	-4.96074	7.02243e-07	7.3003e-06
ENSG00000128805	95.4235	3.21623	0.499295	6.44153	1.18272e-10	2.99745e-09
ENSG00000128849	6256.34	-4.54719	0.361623	-12.5744	2.92063e-36	2.09342e-33
ENSG00000128918	475.896	-2.73045	0.342358	-7.97541	1.51877e-15	1.10562e-13
ENSG00000129009	1485.65	4.4186	0.776457	5.69072	1.26504e-08	2.06439e-07
ENSG00000129038	629.982	3.5	0.483818	7.23413	4.68524e-13	2.05606e-11
ENSG00000129048	10.4923	2.0301	0.49597	4.09318	4.2549e-05	0.000262274
ENSG00000129151	1690.52	-9.8384	1.12001	-8.78421	1.57471e-18	1.76785e-16
ENSG00000129167	19.9702	-2.04486	0.737242	-2.77366	0.00554302	0.0170405
ENSG00000129173	24.9113	3.96986	0.963255	4.1213	3.76734e-05	0.000235598
ENSG00000129194	46.4053	5.60579	0.965564	5.80572	6.40901e-09	1.10865e-07
ENSG00000129195	37.8455	6.00713	1.19701	5.01844	5.20929e-07	5.64859e-06
ENSG00000129219	550.072	2.55597	0.460736	5.54758	2.89654e-08	4.34154e-07
ENSG00000129226	8.4038	3.59752	0.853224	4.21638	2.48253e-05	0.000164642
ENSG00000129244	221.486	-3.35487	0.488087	-6.8735	6.26457e-12	2.13301e-10
ENSG00000129355	64.6179	2.28935	0.398661	5.74259	9.32382e-09	1.56539e-07
ENSG00000129437	11.5759	3.24977	0.934867	3.47618	0.000508605	0.00224854
ENSG00000129450	63.5493	2.5147	0.591872	4.24872	2.14996e-05	0.000145591
ENSG00000129451	19.3348	5.98407	1.30327	4.59159	4.39881e-06	3.64447e-05
ENSG00000129455	47.8426	11.0004	3.67883	2.9902	0.00278793	0.0095437
ENSG00000129521	1219.33	3.98359	0.47053	8.46618	2.53579e-17	2.45279e-15
ENSG00000129538	2366.86	2.99541	0.590184	5.07539	3.86712e-07	4.3362e-06
ENSG00000129654	55.1912	-2.81345	0.675276	-4.16637	3.09486e-05	0.000199203
ENSG00000129667	690.368	2.7255	0.370276	7.36072	1.82916e-13	8.87712e-12
ENSG00000129682	126.517	-3.16047	0.338945	-9.32443	1.11582e-20	1.73288e-18
ENSG00000129810	20.0193	3.1183	0.46273	6.73891	1.59575e-11	4.93447e-10
ENSG00000129911	349.217	2.01922	0.439675	4.59252	4.37921e-06	3.63469e-05
ENSG00000129990	8.36041	6.05633	1.3491	4.48917	7.15002e-06	5.55353e-05
ENSG00000129991	2.27891	5.16772	1.48636	3.47676	0.000507503	0.00224403
ENSG00000130037	34.012	-2.74997	0.742268	-3.70482	0.00021154	0.00105596
ENSG00000130054	21.6802	-3.12334	0.743641	-4.20007	2.66835e-05	0.000175261
ENSG00000130055	100.804	6.17025	1.72026	3.58682	0.000334742	0.00156792
ENSG00000130202	1427.99	2.13025	0.443571	4.80249	1.56705e-06	1.48065e-05
ENSG00000130204	506.167	2.19024	0.41541	5.27249	1.34585e-07	1.71555e-06
ENSG00000130208	139.034	5.82882	0.435357	13.3886	7.0491e-41	7.88203e-38
ENSG00000130226	101.082	-4.56451	0.626218	-7.28902	3.12228e-13	1.44503e-11
ENSG00000130234	1004.69	-5.33789	0.839679	-6.35706	2.05655e-10	4.98603e-09
ENSG00000130255	1568.97	2.48907	0.435185	5.71956	1.06799e-08	1.76968e-07
ENSG00000130270	61.6967	3.67936	0.457471	8.04282	8.7792e-16	6.66885e-14
ENSG00000130303	1030.51	3.56923	0.337491	10.5758	3.85936e-26	1.00827e-23
ENSG00000130309	1540.79	3.02117	0.36665	8.23995	1.72285e-16	1.4291e-14
ENSG00000130377	9.0894	-4.19994	1.65683	-2.53493	0.0112471	0.0308811
ENSG00000130413	311.951	-2.00848	0.582502	-3.44803	0.000564689	0.00246266
ENSG00000130427	13.3071	-3.76815	1.5136	-2.48953	0.0127913	0.034309
ENSG00000130429	112.972	2.20796	0.461172	4.78771	1.68695e-06	1.57716e-05
ENSG00000130433	2.28257	5.16771	1.4859	3.47784	0.000505468	0.00223715
ENSG00000130475	60.8436	3.11315	0.561602	5.54334	2.96756e-08	4.4361e-07
ENSG00000130487	445.755	5.79191	0.855652	6.769	1.29677e-11	4.11932e-10
ENSG00000130489	17.8555	3.23531	0.767087	4.21765	2.4686e-05	0.000163796
ENSG00000130508	2008.04	2.98745	0.402903	7.41482	1.2179e-13	6.11222e-12
ENSG00000130528	32.0609	-3.23427	0.648006	-4.99111	6.00344e-07	6.38196e-06
ENSG00000130558	71.2047	-2.51499	0.670369	-3.75165	0.000175676	0.000897777
ENSG00000130560	549.766	2.15625	0.458281	4.70508	2.53768e-06	2.26785e-05
ENSG00000130589	1432.8	2.92869	0.473828	6.18092	6.37307e-10	1.38425e-08
ENSG00000130592	429.139	3.98481	0.590746	6.74539	1.52614e-11	4.75603e-10
ENSG00000130595	20.8021	3.89925	0.64972	6.00144	1.95577e-09	3.79664e-08
ENSG00000130598	61.2161	7.06028	1.78025	3.96588	7.31251e-05	0.000422168
ENSG00000130635	7651.09	5.19	0.889967	5.83168	5.4873e-09	9.67163e-08
ENSG00000130675	20.9161	4.4383	0.719687	6.16699	6.96041e-10	1.50016e-08
ENSG00000130700	22.1275	-4.48479	1.13176	-3.96265	7.41224e-05	0.00042695
ENSG00000130702	10317.2	2.48231	0.49009	5.065	4.08409e-07	4.5521e-06
ENSG00000130706	631.618	2.37704	0.401679	5.91777	3.26344e-09	6.00568e-08
ENSG00000130707	4162.28	-3.15025	0.925475	-3.40392	0.000664256	0.00282929
ENSG00000130720	60.7851	7.84588	0.962761	8.14936	3.65869e-16	2.90554e-14
ENSG00000130725	500.813	2.14416	0.434238	4.93775	7.90283e-07	8.10402e-06
ENSG00000130726	2625.95	2.65637	0.472047	5.62735	1.83003e-08	2.88206e-07
ENSG00000130731	301.044	2.16505	0.368654	5.87286	4.28353e-09	7.73026e-08
ENSG00000130748	158.179	2.02596	0.438005	4.62543	3.73822e-06	3.15419e-05
ENSG00000130775	711.484	2.71949	0.482158	5.64025	1.69805e-08	2.70008e-07
ENSG00000130816	1283	2.84824	0.420273	6.77711	1.22601e-11	3.93026e-10
ENSG00000130822	93.083	4.78892	0.914225	5.23822	1.6213e-07	2.01073e-06
ENSG00000130876	3.37891	-4.25796	1.70125	-2.50285	0.0123199	0.0332939
ENSG00000130988	447.994	-4.79464	0.716845	-6.68854	2.25415e-11	6.761e-10
ENSG00000131015	13.0806	3.84035	0.567288	6.76966	1.29082e-11	4.11612e-10
ENSG00000131094	67.2831	2.83482	0.816506	3.47189	0.000516799	0.00227829
ENSG00000131153	44.4946	3.93722	0.582327	6.7612	1.36856e-11	4.31791e-10
ENSG00000131183	3534.45	-8.92267	0.964891	-9.24734	2.30154e-20	3.42219e-18
ENSG00000131187	17.4642	2.80777	0.681312	4.12112	3.77028e-05	0.000235676
ENSG00000131188	30.1753	2.43686	0.481881	5.05698	4.2595e-07	4.73439e-06
ENSG00000131203	388.447	6.54893	0.970751	6.74625	1.5171e-11	4.73315e-10
ENSG00000131355	29.2678	4.97554	1.2333	4.03434	5.47564e-05	0.000327274
ENSG00000131389	2977.73	2.09291	0.483588	4.32788	1.50554e-05	0.000106251
ENSG00000131400	545.726	-5.66623	0.750343	-7.55152	4.3021e-14	2.32164e-12
ENSG00000131446	2000.99	2.29804	0.35489	6.47535	9.45951e-11	2.46212e-09
ENSG00000131459	338.571	2.47609	0.461707	5.36289	8.19003e-08	1.10601e-06
ENSG00000131469	1719.95	2.04804	0.383227	5.3442	9.08153e-08	1.21641e-06
ENSG00000131482	1390.84	-9.77616	1.66307	-5.8784	4.14253e-09	7.50488e-08
ENSG00000131620	1217.94	4.0234	0.820383	4.90429	9.37664e-07	9.39143e-06
ENSG00000131652	294.187	2.23696	0.535501	4.17731	2.94975e-05	0.00019105
ENSG00000131653	921.609	2.06678	0.387421	5.3347	9.57006e-08	1.27452e-06
ENSG00000131730	137.828	-4.15662	0.607399	-6.84332	7.73808e-12	2.57819e-10
ENSG00000131746	685.01	6.02909	0.992316	6.07577	1.23393e-09	2.50381e-08
ENSG00000131747	254.996	4.62241	0.767554	6.02226	1.71999e-09	3.3717e-08
ENSG00000131771	50.303	-5.11231	0.98462	-5.19216	2.07865e-07	2.51217e-06
ENSG00000131781	427.992	-4.089	0.611511	-6.68671	2.28238e-11	6.83101e-10
ENSG00000131849	162.844	-2.55492	0.438627	-5.8248	5.71803e-09	1.00151e-07
ENSG00000131899	535.614	2.02328	0.326979	6.1878	6.10102e-10	1.32825e-08
ENSG00000131910	39.5044	-7.80899	1.49339	-5.22904	1.7039e-07	2.10384e-06
ENSG00000131944	21.1463	2.21112	0.59673	3.7054	0.000211057	0.00105412
ENSG00000131981	915.316	2.18211	0.289742	7.53122	5.02686e-14	2.66643e-12
ENSG00000132000	108.473	5.39426	0.849816	6.34756	2.18758e-10	5.27169e-09
ENSG00000132003	545.023	2.56697	0.474643	5.40821	6.36564e-08	8.81353e-07
ENSG00000132128	1751.23	2.01776	0.123167	16.3823	2.55701e-60	1.78697e-56
ENSG00000132205	427.072	2.55187	0.575407	4.43489	9.21174e-06	6.9371e-05
ENSG00000132321	143.854	-3.66943	0.438584	-8.36653	5.93373e-17	5.36801e-15
ENSG00000132382	888.631	2.29342	0.324984	7.05701	1.70127e-12	6.59604e-11
ENSG00000132386	943.129	3.31472	0.815806	4.06312	4.84213e-05	0.000293255
ENSG00000132432	208.632	2.04513	0.286384	7.14122	9.25034e-13	3.81743e-11
ENSG00000132437	1942.22	-13.4302	1.76213	-7.62155	2.50652e-14	1.43287e-12
ENSG00000132464	206.656	-8.76266	1.42168	-6.16358	7.11163e-10	1.52687e-08
ENSG00000132470	3677.17	5.17075	0.487451	10.6077	2.74276e-26	7.23311e-24
ENSG00000132507	2540.92	2.65716	0.352288	7.54258	4.60763e-14	2.4722e-12
ENSG00000132517	14.8564	3.24783	0.966001	3.36214	0.000773415	0.00321679
ENSG00000132541	697.475	-3.78137	0.910376	-4.15363	3.27238e-05	0.00020906
ENSG00000132554	18.5043	-2.0162	0.589789	-3.41851	0.000629655	0.00270874
ENSG00000132563	32.8235	2.69891	0.396587	6.80534	1.0081e-11	3.27679e-10
ENSG00000132613	1045.67	2.2353	0.656539	3.40468	0.000662427	0.00282408
ENSG00000132661	139.237	2.37015	0.451176	5.25327	1.49419e-07	1.87303e-06
ENSG00000132677	303.098	-6.43415	0.683613	-9.41199	4.8683e-21	8.05257e-19
ENSG00000132744	281.776	-5.16961	0.996518	-5.18768	2.12935e-07	2.56458e-06
ENSG00000132819	395.387	2.66261	0.609451	4.36886	1.24897e-05	9.03799e-05
ENSG00000132821	77.5432	4.94767	1.00421	4.92691	8.35397e-07	8.4888e-06
ENSG00000132837	1323.19	-5.1974	0.769423	-6.75492	1.4291e-11	4.4786e-10
ENSG00000132840	2823.92	-5.03742	0.89823	-5.60816	2.04486e-08	3.18274e-07
ENSG00000132849	4620.38	-2.03584	0.301363	-6.75545	1.42392e-11	4.46737e-10
ENSG00000132855	228.232	-10.341	1.74894	-5.91274	3.36461e-09	6.1756e-08
ENSG00000132874	32.9719	-5.10261	1.30636	-3.90598	9.38439e-05	0.000523511
ENSG00000132915	3.43765	5.80859	1.62592	3.57249	0.000353596	0.00164193
ENSG00000132938	18.4616	4.11841	1.07428	3.83364	0.000126258	0.000676524
ENSG00000132965	224.405	4.03632	0.523793	7.70594	1.29884e-14	8.01494e-13
ENSG00000132970	329.033	-2.14227	0.4546	-4.71243	2.44782e-06	2.1995e-05
ENSG00000133019	100.951	-5.13035	0.737001	-6.96112	3.37588e-12	1.20986e-10
ENSG00000133020	9.37601	-5.73443	1.64465	-3.48671	0.000489004	0.00217634
ENSG00000133063	44.4946	4.74517	0.962801	4.92851	8.28601e-07	8.42894e-06
ENSG00000133067	36.0501	-2.09726	0.679849	-3.08488	0.00203631	0.00732412
ENSG00000133106	434.341	2.07549	0.513885	4.03881	5.37222e-05	0.000321574
ENSG00000133110	1991.98	3.5243	0.885727	3.97899	6.92087e-05	0.000402268
ENSG00000133116	3548.52	-7.0733	0.819725	-8.62887	6.19602e-18	6.48702e-16
ENSG00000133134	151.304	-2.75573	0.608445	-4.52914	5.92243e-06	4.72881e-05
ENSG00000133135	369.324	-2.3783	0.624133	-3.81056	0.00013865	0.000733087
ENSG00000133169	28.7827	-7.35077	1.5162	-4.84814	1.24622e-06	1.2071e-05
ENSG00000133216	404.473	2.89788	0.578887	5.00594	5.55893e-07	5.97671e-06
ENSG00000133246	44.8464	2.02373	0.682913	2.96337	0.00304289	0.010273
ENSG00000133321	680.86	2.3283	0.536054	4.3434	1.40293e-05	9.98156e-05
ENSG00000133466	799.666	4.16741	0.707842	5.88748	3.92118e-09	7.12233e-08
ENSG00000133475	23.3886	-5.62839	1.69981	-3.31118	0.00092903	0.00375779
ENSG00000133636	6.03612	-5.09842	1.65276	-3.0848	0.00203691	0.00732534
ENSG00000133687	1320.13	-3.30581	0.239082	-13.8271	1.74884e-43	2.573e-40
ENSG00000133710	23.0799	2.9312	0.906747	3.23265	0.00122646	0.00476372
ENSG00000133816	1701.62	2.51405	0.555102	4.52898	5.92687e-06	4.731e-05
ENSG00000133878	18.003	-5.21669	1.5018	-3.47362	0.000513483	0.00226688
ENSG00000133937	4.44765	2.56471	1.02107	2.5118	0.0120119	0.0326346
ENSG00000134013	1105.21	4.92245	0.451345	10.9062	1.07688e-27	3.38238e-25
ENSG00000134028	56.1572	5.23198	1.61736	3.23488	0.00121693	0.00473518
ENSG00000134042	307.482	-2.7442	1.02851	-2.66812	0.0076276	0.0222556
ENSG00000134057	160.77	3.34475	0.441725	7.57201	3.67506e-14	2.01437e-12
ENSG00000134061	47.0654	2.17182	0.614439	3.53464	0.000408335	0.00186118
ENSG00000134121	746.056	-2.38381	0.386777	-6.16326	7.12617e-10	1.52882e-08
ENSG00000134202	1062.42	-2.45839	0.422386	-5.82025	5.87595e-09	1.0266e-07
ENSG00000134222	68.9568	3.20029	0.54196	5.90502	3.52598e-09	6.45483e-08
ENSG00000134240	829.92	-10.7567	1.48288	-7.2539	4.0494e-13	1.81405e-11
ENSG00000134242	106.107	2.29586	0.772533	2.97186	0.00295997	0.0100368
ENSG00000134247	1154.29	2.78021	0.476486	5.83482	5.38477e-09	9.5029e-08
ENSG00000134256	31.3396	2.24054	0.556419	4.02673	5.6559e-05	0.000336896
ENSG00000134258	283.692	-2.59981	0.726453	-3.57877	0.000345216	0.00160702
ENSG00000134321	148.186	2.13054	0.492261	4.32808	1.50416e-05	0.00010618
ENSG00000134323	96.356	2.60511	1.06754	2.4403	0.014675	0.0384321
ENSG00000134333	5419.93	2.04714	0.385577	5.3093	1.10048e-07	1.43752e-06
ENSG00000134339	17.4257	2.8665	0.838367	3.41915	0.000628168	0.00270276
ENSG00000134343	94.9261	-3.54809	0.627714	-5.6524	1.58224e-08	2.53032e-07
ENSG00000134365	3.13504	-4.15577	1.7715	-2.3459	0.018981	0.0475103
ENSG00000134369	1556.48	2.37631	0.385147	6.16986	6.83485e-10	1.47538e-08
ENSG00000134376	14.4252	-3.90403	1.09856	-3.55377	0.000379754	0.00174638
ENSG00000134460	130.494	3.06089	0.680867	4.49558	6.93808e-06	5.41449e-05
ENSG00000134463	491.81	-2.11195	0.645045	-3.27411	0.00105995	0.00421478
ENSG00000134470	169.572	2.81379	0.371682	7.57042	3.72028e-14	2.03516e-12
ENSG00000134489	9.35389	3.54191	0.850061	4.16665	3.09104e-05	0.000199003
ENSG00000134516	693.104	2.03272	0.657081	3.09356	0.00197768	0.00714911
ENSG00000134533	406.178	-2.02211	0.330892	-6.11108	9.89597e-10	2.05369e-08
ENSG00000134545	8.28067	2.4297	0.956023	2.54147	0.0110387	0.0304286
ENSG00000134574	332.718	2.04124	0.377653	5.40506	6.4787e-08	8.95233e-07
ENSG00000134594	7.93668	2.62094	0.589507	4.44598	8.7491e-06	6.6208e-05
ENSG00000134612	28.0558	-4.38028	1.34334	-3.26075	0.00111118	0.00438481
ENSG00000134668	70.7333	5.09258	1.0998	4.63045	3.64866e-06	3.09543e-05
ENSG00000134684	769.603	2.04883	0.334561	6.12395	9.12832e-10	1.90998e-08
ENSG00000134690	82.1942	4.91255	0.628467	7.81671	5.42223e-15	3.54143e-13
ENSG00000134709	686.266	-2.07222	0.420854	-4.92385	8.48596e-07	8.60415e-06
ENSG00000134757	37.9631	10.666	3.67901	2.89914	0.00374182	0.0122273
ENSG00000134760	22.0918	9.29847	3.67966	2.52699	0.0115044	0.0314794
ENSG00000134765	9.80487	7.37351	1.82202	4.0469	5.19014e-05	0.00031181
ENSG00000134802	192.232	2.91709	0.446813	6.52866	6.63623e-11	1.7889e-09
ENSG00000134827	7.15731	6.13559	1.39429	4.40052	1.07994e-05	7.97166e-05
ENSG00000134871	9960.34	2.23146	0.487145	4.58069	4.63447e-06	3.81933e-05
ENSG00000134873	844.376	-6.89068	0.568396	-12.123	7.97702e-34	4.74446e-31
ENSG00000134901	137.491	2.44289	0.481724	5.07114	3.95433e-07	4.42334e-06
ENSG00000134955	202.415	2.95367	0.605008	4.88203	1.04999e-06	1.0412e-05
ENSG00000134962	13.9478	-3.8437	1.34671	-2.85414	0.00431529	0.013791
ENSG00000135074	539.394	2.80334	0.506524	5.53448	3.12154e-08	4.62425e-07
ENSG00000135094	107.214	5.17096	1.01971	5.07099	3.95757e-07	4.42343e-06
ENSG00000135100	288.35	-3.8314	0.920801	-4.16095	3.1693e-05	0.000203572
ENSG00000135114	69.3297	3.6463	0.410679	8.87872	6.76357e-19	8.22039e-17
ENSG00000135116	26.5434	3.54765	1.06544	3.32974	0.000869264	0.00354891
ENSG00000135245	506.059	5.11599	0.468527	10.9193	9.32051e-28	2.99478e-25
ENSG00000135248	9.73092	-2.73932	1.05954	-2.58539	0.00972703	0.0272947
ENSG00000135253	674.493	-4.02559	0.50605	-7.95493	1.79238e-15	1.29152e-13
ENSG00000135298	80.5436	-4.76123	0.729125	-6.53006	6.57421e-11	1.77389e-09
ENSG00000135318	505.701	2.1002	0.523425	4.01243	6.00979e-05	0.000354874
ENSG00000135333	467.762	-2.6181	0.653393	-4.00693	6.15136e-05	0.000362272
ENSG00000135362	360.417	2.22262	0.526555	4.22106	2.43158e-05	0.000161647
ENSG00000135373	675.945	-2.17288	0.727792	-2.98558	0.00283039	0.0096571
ENSG00000135374	114.773	-2.92295	0.989173	-2.95495	0.00312724	0.0105109
ENSG00000135404	4852.26	2.13626	0.420167	5.0843	3.68985e-07	4.16247e-06
ENSG00000135423	36.0249	-3.05597	0.567152	-5.38826	7.11431e-08	9.75347e-07
ENSG00000135436	24.2256	-2.09895	0.579105	-3.62447	0.000289552	0.00138149
ENSG00000135439	98.2277	2.71864	0.504237	5.3916	6.98329e-08	9.58797e-07
ENSG00000135446	662.14	2.01815	0.41455	4.86829	1.12569e-06	1.10684e-05
ENSG00000135447	685.917	-6.93212	0.643441	-10.7735	4.59168e-27	1.38017e-24
ENSG00000135451	89.202	5.73198	0.840119	6.82282	8.92733e-12	2.93594e-10
ENSG00000135454	51.8245	3.29792	0.473761	6.96114	3.37528e-12	1.20986e-10
ENSG00000135476	326.129	2.5506	0.650999	3.91797	8.92967e-05	0.000501044
ENSG00000135480	6007.91	4.69447	0.692226	6.7817	1.18771e-11	3.81186e-10
ENSG00000135604	83.4187	2.23041	0.37315	5.97724	2.26947e-09	4.35123e-08
ENSG00000135638	690.308	-3.12157	0.686236	-4.54883	5.39447e-06	4.36208e-05
ENSG00000135643	98.5123	-2.05191	0.571099	-3.59292	0.000326989	0.00153624
ENSG00000135723	588.522	2.00762	0.479047	4.19086	2.77896e-05	0.00018146
ENSG00000135744	623.007	-4.6053	1.00561	-4.5796	4.65876e-06	3.83258e-05
ENSG00000135747	1.72067	3.00478	1.19581	2.51275	0.0119794	0.0325625
ENSG00000135821	6118.99	2.24856	0.319028	7.04815	1.81312e-12	6.95251e-11
ENSG00000135917	221.798	-2.42428	0.546098	-4.43927	9.02637e-06	6.81218e-05
ENSG00000135925	109.812	4.04653	0.829833	4.87632	1.08084e-06	1.06612e-05
ENSG00000135926	2616.58	2.13268	0.478788	4.45434	8.41532e-06	6.40986e-05
ENSG00000135951	236.93	-2.5819	0.355799	-7.25661	3.96914e-13	1.78554e-11
ENSG00000136002	103.677	4.80139	0.75754	6.33813	2.32568e-10	5.57432e-09
ENSG00000136014	53.4344	-3.76647	0.642766	-5.85979	4.63456e-09	8.32613e-08
ENSG00000136026	849.136	2.22223	0.344077	6.45852	1.05735e-10	2.71415e-09
ENSG00000136040	508.265	2.49601	0.390033	6.39947	1.55914e-10	3.857e-09
ENSG00000136068	19258.3	3.22922	0.550501	5.86596	4.46546e-09	8.03783e-08
ENSG00000136111	1847.52	-2.27646	0.338211	-6.7309	1.68611e-11	5.19093e-10
ENSG00000136149	66.9841	2.20228	0.567671	3.8795	0.000104669	0.000575403
ENSG00000136155	16.0452	3.01103	0.871719	3.45413	0.000552066	0.00241321
ENSG00000136167	1421.42	2.61555	0.686606	3.80939	0.00013931	0.000736436
ENSG00000136231	90.8785	6.49308	0.619304	10.4845	1.01812e-25	2.56401e-23
ENSG00000136235	1191.84	2.44938	0.348077	7.0369	1.96569e-12	7.48622e-11
ENSG00000136244	226.125	3.71476	0.84852	4.37793	1.19812e-05	8.72421e-05
ENSG00000136267	64.8338	-6.08404	1.17239	-5.18945	2.10917e-07	2.54356e-06
ENSG00000136270	791.944	2.01646	0.431595	4.6721	2.98131e-06	2.60926e-05
ENSG00000136280	544.376	2.13217	0.33262	6.41023	1.45305e-10	3.62665e-09
ENSG00000136286	277.082	3.11505	0.679154	4.58666	4.5039e-06	3.72491e-05
ENSG00000136378	143.282	2.75504	0.619227	4.44916	8.6205e-06	6.5354e-05
ENSG00000136490	208.847	2.20307	0.468959	4.69778	2.6301e-06	2.337e-05
ENSG00000136492	63.8541	3.23202	0.487086	6.63543	3.23568e-11	9.41208e-10
ENSG00000136531	632.183	-4.36915	0.528169	-8.27226	1.31442e-16	1.1034e-14
ENSG00000136542	45.9208	3.84904	0.501935	7.6684	1.74159e-14	1.03584e-12
ENSG00000136546	149.51	-5.97661	0.77201	-7.74162	9.81568e-15	6.19385e-13
ENSG00000136689	110.243	4.31858	1.00466	4.29853	1.71931e-05	0.000119467
ENSG00000136830	3312.18	3.24362	0.420372	7.71607	1.19972e-14	7.45268e-13
ENSG00000136842	130.373	-2.26242	0.428759	-5.27667	1.3155e-07	1.68068e-06
ENSG00000136859	564.461	2.35438	0.600678	3.91953	8.87201e-05	0.00049853
ENSG00000136872	28034.8	-12.5287	1.4879	-8.42039	3.7523e-17	3.53171e-15
ENSG00000136883	1707.92	-3.43001	0.504781	-6.79506	1.0827e-11	3.50634e-10
ENSG00000136928	5.33669	4.39585	1.31297	3.34802	0.000813906	0.00335475
ENSG00000136942	2238.43	2.65327	0.441082	6.01536	1.79485e-09	3.50861e-08
ENSG00000136944	86.4574	-2.25443	0.835632	-2.69788	0.00697831	0.0206534
ENSG00000137033	559.569	3.97729	0.959784	4.14394	3.41388e-05	0.00021689
ENSG00000137078	27.4727	3.30151	0.688659	4.79412	1.63394e-06	1.53481e-05
ENSG00000137101	99.0077	2.57467	0.502711	5.12157	3.03002e-07	3.50294e-06
ENSG00000137135	53.0299	4.05053	0.620667	6.52608	6.75114e-11	1.80811e-09
ENSG00000137161	492.681	2.36617	0.398937	5.9312	3.00731e-09	5.5821e-08
ENSG00000137193	1304.17	3.02113	0.579213	5.21592	1.82907e-07	2.23973e-06
ENSG00000137198	202.29	-2.01862	0.352782	-5.72201	1.05274e-08	1.74752e-07
ENSG00000137203	597.086	2.73075	0.759327	3.59627	0.000322811	0.00151976
ENSG00000137204	1035.83	-11.0548	1.67871	-6.58526	4.54084e-11	1.27572e-09
ENSG00000137251	733.902	-5.26776	0.990015	-5.32088	1.03264e-07	1.3642e-06
ENSG00000137267	231.302	2.93996	0.474721	6.19301	5.90256e-10	1.29007e-08
ENSG00000137273	13.5385	4.43493	1.00669	4.40546	1.05561e-05	7.81266e-05
ENSG00000137285	121.19	2.05531	0.657999	3.12357	0.00178669	0.00655882
ENSG00000137309	1020.33	3.72335	0.509867	7.30259	2.82277e-13	1.32618e-11
ENSG00000137440	13.3678	4.49797	1.02589	4.38445	1.16282e-05	8.48834e-05
ENSG00000137561	15.0496	-6.41724	1.60176	-4.00636	6.16624e-05	0.000363039
ENSG00000137573	1588.43	2.71983	0.499182	5.44857	5.07764e-08	7.16622e-07
ENSG00000137699	4897.97	9.14685	1.48824	6.1461	7.94088e-10	1.68677e-08
ENSG00000137709	59.496	4.32401	1.06364	4.06528	4.79748e-05	0.000290908
ENSG00000137731	809.242	-5.33322	0.445472	-11.9721	4.97813e-33	2.7286e-30
ENSG00000137745	49.4602	10.0979	3.2758	3.08257	0.0020522	0.00736989
ENSG00000137747	55.9235	2.94034	0.884861	3.32294	0.000890727	0.00362437
ENSG00000137766	95.5835	-6.64683	1.19708	-5.55256	2.81513e-08	4.23542e-07
ENSG00000137804	134.87	3.03531	0.48718	6.23036	4.65351e-10	1.0357e-08
ENSG00000137809	1405.38	2.93366	0.768273	3.81851	0.00013426	0.00071284
ENSG00000137818	4987.16	2.51505	0.465579	5.40198	6.59111e-08	9.09416e-07
ENSG00000137819	1737.06	-3.43694	0.578822	-5.93782	2.88842e-09	5.39724e-08
ENSG00000137825	7.46169	3.87089	0.777526	4.97848	6.40861e-07	6.76864e-06
ENSG00000137843	97.7425	2.54897	0.940783	2.70941	0.0067402	0.0200848
ENSG00000137857	64.9393	2.56438	0.885056	2.89742	0.00376246	0.012274
ENSG00000137860	13.399	-6.24614	1.63231	-3.82657	0.000129942	0.000693602
ENSG00000137875	17.1905	-5.14668	1.51178	-3.40438	0.000663134	0.0028258
ENSG00000137878	9.15941	-2.25044	0.887709	-2.5351	0.0112414	0.0308715
ENSG00000137936	863.524	2.30156	0.621563	3.70285	0.000213187	0.00106324
ENSG00000137960	637.484	-5.58996	0.771266	-7.24777	4.23687e-13	1.88427e-11
ENSG00000138030	1124.21	-4.04197	0.920594	-4.39061	1.13033e-05	8.29324e-05
ENSG00000138039	3.65951	-4.38539	1.62589	-2.69722	0.00699205	0.0206875
ENSG00000138074	978.529	4.03579	0.662772	6.08926	1.13437e-09	2.32478e-08
ENSG00000138079	4565.36	-7.67952	0.544891	-14.0937	4.15293e-45	7.73941e-42
ENSG00000138080	1910.75	3.02136	0.749318	4.03216	5.52677e-05	0.000330048
ENSG00000138083	4.77224	-4.76011	1.6086	-2.95915	0.00308484	0.0103959
ENSG00000138100	9.67543	-5.77567	1.56172	-3.69828	0.000217065	0.00107911
ENSG00000138109	118.913	3.44994	1.04667	3.29611	0.00098034	0.00393798
ENSG00000138111	101.326	2.50171	0.294971	8.4812	2.22879e-17	2.20935e-15
ENSG00000138115	18.3149	-2.57979	0.874011	-2.95167	0.00316065	0.0106104
ENSG00000138119	3501.94	2.26178	0.413514	5.46967	4.50884e-08	6.46281e-07
ENSG00000138152	22.3355	3.71113	1.21219	3.06151	0.00220223	0.0078231
ENSG00000138160	97.1377	2.58883	0.536015	4.82977	1.36692e-06	1.31038e-05
ENSG00000138166	1810.77	3.66069	0.578259	6.33054	2.44308e-10	5.81224e-09
ENSG00000138172	172.041	2.04259	0.534434	3.82197	0.000132389	0.00070478
ENSG00000138180	36.465	3.59232	0.864137	4.15712	3.22281e-05	0.000206487
ENSG00000138193	620.499	-2.32017	0.365301	-6.3514	2.13369e-10	5.15963e-09
ENSG00000138207	570.128	-4.02778	1.0351	-3.8912	9.97507e-05	0.000552055
ENSG00000138271	27.556	6.99787	2.54032	2.75472	0.00587428	0.017917
ENSG00000138308	71.9136	-8.67471	1.78959	-4.84731	1.25146e-06	1.21049e-05
ENSG00000138316	167.177	5.88958	0.891902	6.60339	4.01863e-11	1.14513e-09
ENSG00000138356	2691.75	-5.18188	0.820839	-6.31291	2.73832e-10	6.45421e-09
ENSG00000138379	9.02167	-2.16115	0.86013	-2.51258	0.0119852	0.0325751
ENSG00000138400	85.7078	-2.49946	0.506233	-4.93736	7.91859e-07	8.11721e-06
ENSG00000138435	4.41958	6.18271	1.60533	3.85135	0.000117467	0.000634894
ENSG00000138587	52.0975	-2.63374	0.716794	-3.67433	0.000238477	0.00117154
ENSG00000138623	150.439	3.26273	0.481701	6.77336	1.25827e-11	4.02906e-10
ENSG00000138639	1649.52	-3.20854	0.276395	-11.6085	3.7297e-31	1.68161e-28
ENSG00000138678	946.924	-3.86386	0.691625	-5.58663	2.31514e-08	3.54811e-07
ENSG00000138696	384.989	-4.26872	0.618669	-6.89985	5.2058e-12	1.79215e-10
ENSG00000138722	84.5089	-2.50653	0.735746	-3.40679	0.000657314	0.00280528
ENSG00000138755	346.205	3.49622	0.932968	3.74742	0.000178662	0.000911477
ENSG00000138759	3142.45	-3.78053	0.308002	-12.2744	1.24349e-34	8.27631e-32
ENSG00000138769	258.16	-3.73411	0.48795	-7.65264	1.96893e-14	1.15629e-12
ENSG00000138778	61.1005	2.65025	0.731772	3.62169	0.00029268	0.00139427
ENSG00000138792	2874	-4.70046	0.751202	-6.25725	3.91828e-10	8.89779e-09
ENSG00000138798	3610.06	-9.22382	0.887876	-10.3886	2.79329e-25	6.73134e-23
ENSG00000138823	182.546	-7.09782	1.35201	-5.24981	1.52254e-07	1.9043e-06
ENSG00000138829	1842.34	6.95238	0.614685	11.3105	1.16451e-29	4.45927e-27
ENSG00000138944	31.1742	2.76993	0.72936	3.79775	0.000146014	0.00076813
ENSG00000138964	310.988	2.06127	0.548027	3.76125	0.000169064	0.000869135
ENSG00000139055	244.298	-3.4184	0.409717	-8.34332	7.22358e-17	6.39012e-15
ENSG00000139144	282.521	-6.13506	0.716062	-8.56778	1.05502e-17	1.08426e-15
ENSG00000139151	11.4976	-6.02546	1.62759	-3.70208	0.000213841	0.00106593
ENSG00000139155	7.05561	-2.28167	0.980475	-2.3271	0.0199598	0.0495256
ENSG00000139193	43.8639	3.76211	0.740022	5.08378	3.69991e-07	4.16877e-06
ENSG00000139194	1115.17	-6.98723	0.894177	-7.81416	5.53326e-15	3.60552e-13
ENSG00000139209	108.056	-4.98878	0.775194	-6.43553	1.2304e-10	3.10202e-09
ENSG00000139344	68.4302	-3.67379	0.997342	-3.68358	0.000229979	0.00113503
ENSG00000139445	3.58937	-4.34136	1.63574	-2.65406	0.0079529	0.0230426
ENSG00000139514	1411.04	3.02524	0.346814	8.72295	2.71041e-18	2.9367e-16
ENSG00000139537	20.8764	-2.0767	0.607509	-3.41839	0.000629938	0.00270938
ENSG00000139540	945.161	-9.95127	1.35748	-7.33069	2.28965e-13	1.09037e-11
ENSG00000139572	26.9981	3.99467	0.638284	6.25845	3.88822e-10	8.83669e-09
ENSG00000139618	130.785	2.62322	0.626089	4.18986	2.79128e-05	0.000182166
ENSG00000139629	262.368	2.48728	0.623416	3.98976	6.61413e-05	0.000386075
ENSG00000139725	466.552	2.56764	0.305422	8.40687	4.21091e-17	3.92373e-15
ENSG00000139734	166.38	2.2553	0.633247	3.56149	0.000368756	0.00170383
ENSG00000139767	16.0704	-6.50963	1.71531	-3.79502	0.000147632	0.000774567
ENSG00000139832	493.384	2.0352	0.445903	4.56423	5.01331e-06	4.09336e-05
ENSG00000139910	185.941	-2.34236	0.626726	-3.73745	0.000185894	0.000943784
ENSG00000139915	4.68297	-4.73157	1.55085	-3.05096	0.00228111	0.00806246
ENSG00000139971	617.125	-3.14723	0.397258	-7.92238	2.33012e-15	1.65741e-13
ENSG00000140092	2050.73	-2.32785	0.388605	-5.99028	2.09486e-09	4.03583e-08
ENSG00000140105	3656.47	3.57043	0.501912	7.11366	1.13009e-12	4.56509e-11
ENSG00000140254	22.8288	3.08742	0.932562	3.31069	0.000930665	0.00376386
ENSG00000140263	538.34	-2.7111	0.931922	-2.90915	0.00362415	0.0119104
ENSG00000140284	1212.62	-5.30524	1.01542	-5.2247	1.74435e-07	2.14525e-06
ENSG00000140368	121.342	2.35274	0.743511	3.16436	0.00155426	0.00580386
ENSG00000140379	73.0894	4.56778	0.801175	5.70135	1.18863e-08	1.94766e-07
ENSG00000140451	43.0301	3.63142	0.574856	6.3171	2.66525e-10	6.30325e-09
ENSG00000140459	104.793	6.1025	1.08464	5.62628	1.84134e-08	2.89487e-07
ENSG00000140464	1673.13	2.45432	0.230523	10.6467	1.8056e-26	4.90037e-24
ENSG00000140511	229.145	3.71892	0.537874	6.91412	4.7078e-12	1.6348e-10
ENSG00000140525	179.791	2.7245	0.48052	5.6699	1.42879e-08	2.31136e-07
ENSG00000140527	24.2663	-2.47849	0.633802	-3.91052	9.20992e-05	0.000514805
ENSG00000140534	80.5006	5.33778	0.649765	8.21494	2.12278e-16	1.7453e-14
ENSG00000140538	562.665	-4.51177	0.439896	-10.2564	1.1071e-24	2.579e-22
ENSG00000140563	705.008	2.66484	0.507254	5.25347	1.49261e-07	1.87189e-06
ENSG00000140675	1248.05	-8.0774	0.924226	-8.73964	2.33861e-18	2.55366e-16
ENSG00000140678	604.942	3.36091	0.631944	5.31837	1.04701e-07	1.38123e-06
ENSG00000140682	490.179	2.07924	0.453525	4.58462	4.54811e-06	3.75925e-05
ENSG00000140795	98.5957	-3.05128	0.652922	-4.67328	2.96432e-06	2.59538e-05
ENSG00000140839	97.3539	-2.95138	0.675522	-4.36904	1.24793e-05	9.0328e-05
ENSG00000140853	1430.53	2.53317	0.408649	6.19889	5.6864e-10	1.24477e-08
ENSG00000140873	32.1479	-2.8912	0.809317	-3.5724	0.000353724	0.0016421
ENSG00000140876	89.3551	-2.39704	0.395699	-6.05774	1.38043e-09	2.77018e-08
ENSG00000140931	339.212	2.87535	0.482877	5.95462	2.60682e-09	4.92372e-08
ENSG00000140932	6.56796	3.53927	0.835659	4.2353	2.28244e-05	0.000153043
ENSG00000140988	2376.19	3.25824	0.505982	6.43944	1.19916e-10	3.03361e-09
ENSG00000141096	2.62529	3.27641	1.26227	2.59565	0.00944126	0.0266318
ENSG00000141338	679.763	-3.92147	0.400139	-9.80025	1.12308e-22	2.19542e-20
ENSG00000141404	136.071	-3.42025	0.60824	-5.62319	1.87462e-08	2.94069e-07
ENSG00000141431	251.22	-5.01609	0.445235	-11.2662	1.92774e-29	7.18507e-27
ENSG00000141449	206.018	3.18136	0.746414	4.26219	2.02435e-05	0.00013787
ENSG00000141469	254.679	-3.48356	0.663187	-5.25275	1.49842e-07	1.87749e-06
ENSG00000141503	2253.52	2.492	0.411836	6.05097	1.43979e-09	2.87485e-08
ENSG00000141506	251.81	2.45292	0.563077	4.35627	1.32297e-05	9.49481e-05
ENSG00000141522	2741.43	2.09575	0.31301	6.69547	2.14978e-11	6.46877e-10
ENSG00000141526	2472.45	4.69173	0.51433	9.12202	7.37351e-20	1.01039e-17
ENSG00000141527	34.5642	2.54829	0.580395	4.39061	1.13033e-05	8.29324e-05
ENSG00000141552	377.35	2.0822	0.363197	5.73298	9.86834e-09	1.64692e-07
ENSG00000141574	314.331	2.78029	0.507395	5.47954	4.26426e-08	6.15084e-07
ENSG00000141579	40.448	4.33573	1.19322	3.63365	0.000279443	0.00133966
ENSG00000141639	183.05	-2.57808	0.870145	-2.96282	0.00304836	0.0102876
ENSG00000141682	86.3656	3.62173	0.623227	5.81126	6.20046e-09	1.07523e-07
ENSG00000141696	295.28	2.68545	0.337215	7.96362	1.67076e-15	1.20996e-13
ENSG00000141756	917.354	3.6495	0.456776	7.98968	1.35292e-15	9.92639e-14
ENSG00000141858	335.436	2.34871	0.407199	5.76797	8.02319e-09	1.36206e-07
ENSG00000141968	193.538	2.56037	0.628059	4.07665	4.56895e-05	0.000279048
ENSG00000141985	985.944	2.59922	0.435206	5.97239	2.33808e-09	4.4644e-08
ENSG00000142002	1007.54	2.18281	0.168515	12.9532	2.25328e-38	2.03188e-35
ENSG00000142089	2537.58	2.63713	0.427815	6.16419	7.08447e-10	1.52338e-08
ENSG00000142149	336.35	-3.08446	0.56024	-5.5056	3.67905e-08	5.37326e-07
ENSG00000142156	6959.05	3.41366	0.293209	11.6424	2.50856e-31	1.14958e-28
ENSG00000142173	8041.45	4.24618	0.454526	9.34198	9.4549e-21	1.49323e-18
ENSG00000142178	121.787	5.95728	0.806875	7.38315	1.54582e-13	7.58103e-12
ENSG00000142185	269.267	2.77731	0.492451	5.63977	1.70275e-08	2.70562e-07
ENSG00000142227	406.495	3.53525	0.263427	13.4202	4.6053e-41	5.59724e-38
ENSG00000142230	638.653	2.126	0.338488	6.28087	3.36689e-10	7.77834e-09
ENSG00000142252	122.39	2.16697	0.349023	6.20868	5.34312e-10	1.17608e-08
ENSG00000142347	486.313	2.58764	0.583551	4.4343	9.23714e-06	6.95435e-05
ENSG00000142405	61.7693	4.26951	0.789028	5.4111	6.26385e-08	8.68981e-07
ENSG00000142408	7.57406	3.20179	1.00883	3.17376	0.0015048	0.00564178
ENSG00000142409	371.728	2.10094	0.430311	4.88238	1.04812e-06	1.04009e-05
ENSG00000142449	83.9604	-7.45291	1.44874	-5.14442	2.68344e-07	3.14815e-06
ENSG00000142484	42.6001	-7.91917	1.80896	-4.37775	1.19911e-05	8.72684e-05
ENSG00000142494	2138.46	-6.09419	0.794639	-7.66912	1.73178e-14	1.03326e-12
ENSG00000142507	615.975	2.24299	0.473863	4.7334	2.20788e-06	2.00517e-05
ENSG00000142512	152.429	4.3972	0.542358	8.10756	5.1646e-16	4.04401e-14
ENSG00000142515	3.83478	-4.44398	1.79744	-2.47239	0.0134213	0.0356904
ENSG00000142534	4030.94	2.46275	0.489886	5.0272	4.97699e-07	5.42193e-06
ENSG00000142541	8313.22	2.46027	0.46326	5.31077	1.0916e-07	1.42859e-06
ENSG00000142544	94.5833	2.20041	0.495043	4.44489	8.79374e-06	6.64939e-05
ENSG00000142546	452.967	2.4911	0.525137	4.74371	2.09838e-06	1.91533e-05
ENSG00000142549	11.5113	4.06089	1.06934	3.79757	0.000146123	0.000768385
ENSG00000142552	458.108	3.17183	0.637866	4.97257	6.60716e-07	6.95655e-06
ENSG00000142611	489.11	-3.40448	0.640386	-5.31629	1.05902e-07	1.39213e-06
ENSG00000142619	45.3512	9.80066	3.67887	2.66404	0.00772079	0.0224609
ENSG00000142623	60.1608	6.90039	1.75102	3.94078	8.12177e-05	0.000462395
ENSG00000142627	1507.47	2.89455	0.568059	5.09551	3.47796e-07	3.95859e-06
ENSG00000142632	97.1512	2.08304	0.483304	4.31	1.63255e-05	0.000114176
ENSG00000142634	640.453	3.10361	0.395733	7.84268	4.41029e-15	2.95648e-13
ENSG00000142661	1275.93	-4.14536	0.999008	-4.14948	3.33229e-05	0.00021214
ENSG00000142669	1169.29	3.00579	0.439621	6.83724	8.07347e-12	2.68035e-10
ENSG00000142694	191.836	2.14619	0.473224	4.53525	5.75352e-06	4.61238e-05
ENSG00000142731	48.1249	2.1981	0.643317	3.41682	0.00063357	0.00272269
ENSG00000142748	74.9867	-2.10587	0.555473	-3.79112	0.000149967	0.000785345
ENSG00000142765	254.668	4.29161	0.724992	5.91954	3.22852e-09	5.94533e-08
ENSG00000142798	14114.8	2.16096	0.393213	5.49565	3.89276e-08	5.67057e-07
ENSG00000142937	3799.11	2.04822	0.345611	5.92638	3.09691e-09	5.71803e-08
ENSG00000142945	99.2329	4.83326	0.599857	8.05736	7.79576e-16	5.95417e-14
ENSG00000142949	6156.06	2.92437	0.662767	4.41236	1.0225e-05	7.59583e-05
ENSG00000143001	63.6892	-5.03856	0.80241	-6.27929	3.4013e-10	7.84488e-09
ENSG00000143028	309.544	-3.25317	0.603002	-5.39497	6.85363e-08	9.42383e-07
ENSG00000143119	540.469	2.6547	0.587112	4.52162	6.13679e-06	4.88045e-05
ENSG00000143153	17432.7	-4.22451	0.387023	-10.9154	9.72995e-28	3.09081e-25
ENSG00000143185	5.68695	3.14023	0.805646	3.89778	9.70789e-05	0.000538869
ENSG00000143194	11.8942	-4.63977	1.52281	-3.04685	0.0023125	0.00816721
ENSG00000143195	384.413	-4.26294	0.599661	-7.10891	1.1696e-12	4.70432e-11
ENSG00000143217	272.973	3.64876	0.887522	4.11117	3.93658e-05	0.000244758
ENSG00000143226	590.316	2.25488	0.462245	4.8781	1.07112e-06	1.05915e-05
ENSG00000143228	24.6604	3.57219	0.854598	4.17997	2.91552e-05	0.00018914
ENSG00000143248	2384.07	-3.80665	0.459906	-8.27702	1.26294e-16	1.06751e-14
ENSG00000143257	75.7836	-8.75014	1.75234	-4.9934	5.93265e-07	6.32017e-06
ENSG00000143320	94.9938	3.68252	0.75502	4.87738	1.07504e-06	1.06152e-05
ENSG00000143333	663.398	3.1495	0.936051	3.36467	0.000766365	0.00319507
ENSG00000143365	519.414	-2.27081	0.662631	-3.42697	0.000610368	0.0026355
ENSG00000143369	382.883	2.80498	0.721229	3.88917	0.000100588	0.000556141
ENSG00000143375	680.808	-3.2062	0.571806	-5.60714	2.05703e-08	3.19743e-07
ENSG00000143382	767.139	4.70852	0.669894	7.02876	2.08375e-12	7.87149e-11
ENSG00000143387	561.85	3.88656	0.729541	5.3274	9.96287e-08	1.31992e-06
ENSG00000143412	152.558	-2.1135	0.701579	-3.01249	0.00259111	0.00898549
ENSG00000143469	27.8373	-2.02628	0.787433	-2.57327	0.0100743	0.028111
ENSG00000143476	69.8213	4.52812	0.610182	7.42093	1.16298e-13	5.85767e-12
ENSG00000143502	234.495	-2.76334	0.652682	-4.23382	2.29754e-05	0.000153907
ENSG00000143507	155.287	2.44365	0.274339	8.90741	5.22384e-19	6.46138e-17
ENSG00000143520	23.1895	9.36844	3.67959	2.54606	0.0108947	0.0300789
ENSG00000143537	1246.46	3.34925	0.526431	6.36217	1.98918e-10	4.83947e-09
ENSG00000143546	800.922	6.89066	1.04978	6.5639	5.24168e-11	1.44646e-09
ENSG00000143552	29.7988	-3.51251	1.40215	-2.50509	0.0122421	0.033106
ENSG00000143556	591.957	13.0281	3.67817	3.54201	0.000397094	0.00181705
ENSG00000143570	1613.35	2.39851	0.434973	5.51417	3.50432e-08	5.14764e-07
ENSG00000143590	11.6167	3.50717	0.736251	4.76355	1.90215e-06	1.75083e-05
ENSG00000143603	306.52	-2.49339	0.439218	-5.67689	1.37164e-08	2.22665e-07
ENSG00000143631	27.1792	6.97492	2.55741	2.72733	0.00638484	0.0191833
ENSG00000143674	789.049	-2.17252	0.428091	-5.07489	3.87724e-07	4.34581e-06
ENSG00000143753	1124.02	2.59449	0.460604	5.6328	1.77304e-08	2.80814e-07
ENSG00000143774	1569.08	2.13178	0.323839	6.58285	4.61516e-11	1.29012e-09
ENSG00000143816	101.526	4.56179	0.864883	5.27446	1.33149e-07	1.69841e-06
ENSG00000143839	297.537	-3.55685	0.94653	-3.75778	0.000171429	0.000879452
ENSG00000143845	901.866	-2.77887	0.887623	-3.13068	0.00174399	0.00641722
ENSG00000143851	115.425	2.53877	0.438994	5.78316	7.331e-09	1.25417e-07
ENSG00000143869	512.752	-4.84391	0.435274	-11.1284	9.12448e-29	3.14896e-26
ENSG00000143882	386.517	-2.91084	0.8955	-3.25052	0.00115195	0.00451698
ENSG00000143921	14.0264	-4.8832	1.62664	-3.00201	0.002682	0.00923648
ENSG00000143954	6.62203	-5.23537	2.22519	-2.35277	0.018634	0.0467969
ENSG00000143994	12.2932	-3.7069	1.18683	-3.12335	0.00178804	0.00656202
ENSG00000144035	2449.83	-9.12784	1.08096	-8.44418	3.06181e-17	2.91121e-15
ENSG00000144045	11.8635	4.08137	1.35674	3.00823	0.00262777	0.00908906
ENSG00000144063	25.6164	3.7438	0.414167	9.03935	1.57606e-19	2.05874e-17
ENSG00000144130	5.31775	2.84777	0.824722	3.453	0.000554387	0.00242259
ENSG00000144152	85.0755	2.94145	0.493048	5.96585	2.4337e-09	4.628e-08
ENSG00000144214	114.562	-3.70722	0.681879	-5.43677	5.42555e-08	7.60611e-07
ENSG00000144227	19.247	-3.05182	0.917969	-3.32453	0.000885675	0.00360906
ENSG00000144229	50.6654	-3.00149	0.599504	-5.00662	5.53948e-07	5.96038e-06
ENSG00000144331	184.005	-2.86754	0.423399	-6.77266	1.26438e-11	4.044e-10
ENSG00000144354	60.6175	4.32913	0.640338	6.76068	1.37343e-11	4.32839e-10
ENSG00000144406	26.8614	-4.22957	1.02439	-4.12889	3.64526e-05	0.000229143
ENSG00000144407	531.725	-7.32252	0.611778	-11.9692	5.14938e-33	2.76819e-30
ENSG00000144445	1387.06	-2.66419	0.245928	-10.8332	2.39565e-27	7.35913e-25
ENSG00000144452	33.3214	2.20134	0.69341	3.17465	0.00150017	0.00562744
ENSG00000144476	419.529	3.34206	0.603255	5.54004	3.02401e-08	4.50604e-07
ENSG00000144485	30.4682	2.12605	0.538475	3.94828	7.87144e-05	0.000449976
ENSG00000144554	160.756	2.17918	0.436541	4.99193	5.978e-07	6.36121e-06
ENSG00000144619	185.818	-3.29698	0.299785	-10.9978	3.91519e-28	1.30292e-25
ENSG00000144644	37.1663	-3.86334	1.04252	-3.70577	0.00021075	0.00105315
ENSG00000144648	292.489	3.57643	0.888922	4.02333	5.73801e-05	0.000341165
ENSG00000144713	3582.77	2.12438	0.430972	4.92928	8.25313e-07	8.40773e-06
ENSG00000144730	547.729	-2.7549	0.392674	-7.01572	2.28763e-12	8.54924e-11
ENSG00000144810	1149.02	3.24291	0.583465	5.55802	2.72852e-08	4.12286e-07
ENSG00000144821	9.34809	3.02535	0.999252	3.02762	0.00246489	0.00860757
ENSG00000144847	206.766	-2.91872	0.974708	-2.99445	0.0027494	0.00942911
ENSG00000144852	8.98748	-2.64494	0.984802	-2.68575	0.00723667	0.0212955
ENSG00000144891	185.886	-3.79293	0.508422	-7.4602	8.63912e-14	4.45568e-12
ENSG00000144908	1978.73	-7.16096	0.709649	-10.0908	6.06438e-24	1.33483e-21
ENSG00000145020	7.62023	-2.95335	1.13517	-2.60169	0.00927668	0.0262258
ENSG00000145040	13.079	3.48036	0.667825	5.21149	1.87327e-07	2.2887e-06
ENSG00000145103	211.115	-2.57516	0.35533	-7.24724	4.25353e-13	1.88735e-11
ENSG00000145107	3.2566	6.12512	1.52219	4.02388	5.72483e-05	0.000340638
ENSG00000145217	290.319	-4.51016	0.884607	-5.09849	3.42368e-07	3.91114e-06
ENSG00000145287	197.963	4.95336	0.779996	6.3505	2.1462e-10	5.18538e-09
ENSG00000145321	110.645	-7.80852	1.85653	-4.20598	2.59957e-05	0.000171307
ENSG00000145362	4600.66	-4.88491	0.520863	-9.3785	6.69208e-21	1.08133e-18
ENSG00000145386	85.8226	3.8804	0.522255	7.43009	1.08521e-13	5.50563e-12
ENSG00000145423	1532.01	6.33918	1.42284	4.45529	8.37783e-06	6.38827e-05
ENSG00000145428	2.69646	3.35999	0.985038	3.41103	0.00064719	0.00277095
ENSG00000145604	259.182	2.04921	0.529036	3.87347	0.000107296	0.000587764
ENSG00000145632	866.875	3.06365	0.427984	7.15833	8.16653e-13	3.40219e-11
ENSG00000145649	66.8439	2.827	0.800336	3.53227	0.000412007	0.00187455
ENSG00000145685	486.936	2.44531	0.393175	6.21941	4.99026e-10	1.10188e-08
ENSG00000145692	3860.18	-9.64383	1.0737	-8.98183	2.66304e-19	3.36845e-17
ENSG00000145708	195.566	-6.40261	0.911671	-7.02294	2.17242e-12	8.17331e-11
ENSG00000145721	83.5608	-4.18754	0.913074	-4.58621	4.51371e-06	3.73192e-05
ENSG00000145794	21.8392	3.55672	0.993295	3.58073	0.000342637	0.00159661
ENSG00000145808	30.003	-5.00431	1.17763	-4.24949	2.14262e-05	0.000145164
ENSG00000145824	2856.14	-4.30565	0.695478	-6.19092	5.98141e-10	1.30526e-08
ENSG00000145832	126.792	-7.05353	1.23209	-5.72487	1.03513e-08	1.72136e-07
ENSG00000145860	1091.38	2.03749	0.389429	5.23199	1.67692e-07	2.07235e-06
ENSG00000145936	107.557	2.0606	0.621077	3.31778	0.000907346	0.0036818
ENSG00000145949	138.659	-2.70334	0.705688	-3.83079	0.000127734	0.000683515
ENSG00000145975	4.72726	-4.74073	1.58268	-2.99539	0.00274096	0.00940362
ENSG00000146021	726.552	-2.38423	0.576787	-4.13365	3.57054e-05	0.000225492
ENSG00000146039	48.9144	-3.27842	0.746382	-4.39242	1.12098e-05	8.23547e-05
ENSG00000146070	33.1651	3.14428	1.19931	2.62174	0.00874824	0.0249463
ENSG00000146094	151.587	2.45474	0.423614	5.79474	6.84265e-09	1.17855e-07
ENSG00000146109	253.075	2.09569	0.377495	5.55156	2.8313e-08	4.25517e-07
ENSG00000146147	7.67153	-2.9183	1.15628	-2.52387	0.011607	0.0317168
ENSG00000146166	65.6359	-3.58301	0.971905	-3.68658	0.000227288	0.00112215
ENSG00000146197	241.692	-2.74544	0.414994	-6.6156	3.70042e-11	1.06751e-09
ENSG00000146215	16.3989	-2.16301	0.692138	-3.12511	0.0017774	0.0065281
ENSG00000146232	304.367	2.48486	0.484446	5.12928	2.90845e-07	3.37767e-06
ENSG00000146233	74.8365	-4.26884	0.582644	-7.32667	2.3595e-13	1.11982e-11
ENSG00000146242	550.866	3.15022	0.562132	5.60406	2.09386e-08	3.24455e-07
ENSG00000146243	157.82	-2.00134	0.366762	-5.45678	4.84844e-08	6.88336e-07
ENSG00000146250	34.6392	-3.64148	0.781971	-4.65679	3.21174e-06	2.78218e-05
ENSG00000146352	5.54165	6.52806	1.87229	3.48666	0.000489091	0.00217638
ENSG00000146410	15.6413	2.25943	0.550314	4.1057	4.03089e-05	0.00025001
ENSG00000146411	179.569	-2.55547	0.452816	-5.64352	1.66608e-08	2.65376e-07
ENSG00000146469	3.95103	-4.48449	1.70465	-2.63074	0.00851996	0.0244149
ENSG00000146521	38.072	-5.2457	1.26355	-4.15155	3.30234e-05	0.000210329
ENSG00000146535	1485.52	2.47826	0.48298	5.13118	2.87937e-07	3.35235e-06
ENSG00000146555	1112.34	2.9942	0.730447	4.09914	4.14691e-05	0.000256636
ENSG00000146648	4246.59	2.28658	0.601896	3.79897	0.000145301	0.000764637
ENSG00000146670	105.317	5.08947	0.725482	7.01529	2.29472e-12	8.5643e-11
ENSG00000146674	4657.61	3.8255	0.388186	9.85481	6.53417e-23	1.31407e-20
ENSG00000146678	336.871	6.7198	1.05896	6.34563	2.21514e-10	5.32433e-09
ENSG00000146755	53.805	-4.79836	1.12462	-4.26664	1.98438e-05	0.000135296
ENSG00000146809	98.312	-9.12589	2.15074	-4.24314	2.20418e-05	0.000148668
ENSG00000147003	1220.63	-6.69481	0.892258	-7.50323	6.22661e-14	3.28413e-12
ENSG00000147041	46.086	-6.60763	1.56482	-4.2226	2.41496e-05	0.000160695
ENSG00000147082	12.4826	-2.08974	0.741825	-2.81703	0.004847	0.0152103
ENSG00000147117	13.4084	-2.1784	0.815414	-2.67152	0.00755075	0.0220765
ENSG00000147168	37.4775	2.72365	0.580847	4.6891	2.74414e-06	2.42369e-05
ENSG00000147180	141.264	-2.83399	0.562671	-5.03668	4.73673e-07	5.19054e-06
ENSG00000147206	12.1867	-2.2106	0.951538	-2.32318	0.0201693	0.0499569
ENSG00000147223	9.68851	-4.31794	1.49558	-2.88714	0.00388762	0.0126248
ENSG00000147231	74.1171	-2.64394	0.438564	-6.02864	1.65349e-09	3.25276e-08
ENSG00000147255	12.9433	-3.68495	1.20197	-3.06575	0.00217127	0.0077349
ENSG00000147257	667.329	-4.28104	0.365295	-11.7194	1.0137e-31	5.06015e-29
ENSG00000147403	4663.96	2.60315	0.460629	5.6513	1.59243e-08	2.54226e-07
ENSG00000147408	753.003	2.87377	0.779431	3.687	0.00022691	0.00112054
ENSG00000147443	95.2058	2.60087	0.671007	3.87607	0.000106158	0.00058267
ENSG00000147481	13.9015	-6.30157	1.71158	-3.68173	0.000231653	0.00114229
ENSG00000147509	9.27811	6.19801	1.05326	5.88461	3.98982e-09	7.2423e-08
ENSG00000147536	67.7153	2.87903	0.483858	5.95016	2.67887e-09	5.03938e-08
ENSG00000147570	5.708	3.24604	1.01875	3.18631	0.00144101	0.00543837
ENSG00000147573	133.043	-5.58843	0.849665	-6.57721	4.79349e-11	1.33463e-09
ENSG00000147576	352.134	-2.43007	0.519543	-4.67732	2.90655e-06	2.55021e-05
ENSG00000147588	2.94829	-4.06695	1.63815	-2.48265	0.013041	0.0348549
ENSG00000147606	1232.85	-6.78338	0.552039	-12.2879	1.05267e-34	7.17717e-32
ENSG00000147614	732.462	-6.75506	0.490467	-13.7727	3.71996e-43	5.19939e-40
ENSG00000147647	1595.21	-9.20079	1.08251	-8.49953	1.90367e-17	1.90735e-15
ENSG00000147689	328.307	10.2047	1.8375	5.5536	2.79845e-08	4.21259e-07
ENSG00000147697	18.6897	5.45758	2.32601	2.34633	0.0189593	0.047473
ENSG00000147724	64.0183	-6.06563	1.19729	-5.06612	4.06013e-07	4.529e-06
ENSG00000147813	11.0267	3.51058	1.47916	2.37336	0.017627	0.0447178
ENSG00000147869	5.37994	-4.92983	1.5682	-3.14362	0.0016687	0.00618168
ENSG00000147889	12.3867	2.96627	0.611845	4.84807	1.24668e-06	1.20712e-05
ENSG00000147955	396.331	2.18186	0.42197	5.17065	2.33285e-07	2.78328e-06
ENSG00000148053	1571.39	-4.45417	0.352438	-12.6382	1.30028e-36	1.03852e-33
ENSG00000148057	139.639	-2.49148	0.645174	-3.86172	0.000112592	0.000611975
ENSG00000148204	247.549	-2.29129	0.677945	-3.37976	0.000725487	0.00304538
ENSG00000148219	455.537	-2.33607	0.268012	-8.71628	2.87494e-18	3.09101e-16
ENSG00000148344	868.845	5.80389	0.906764	6.40066	1.54702e-10	3.83156e-09
ENSG00000148357	337.379	-2.22378	0.658865	-3.37517	0.000737696	0.00309261
ENSG00000148426	565.337	3.10677	0.617652	5.02996	4.90572e-07	5.361e-06
ENSG00000148468	886.559	-2.7618	0.404276	-6.83146	8.40519e-12	2.77401e-10
ENSG00000148488	20.6801	-4.39175	1.12566	-3.90147	9.56096e-05	0.000531452
ENSG00000148541	123.549	-2.27005	0.346536	-6.5507	5.72687e-11	1.5695e-09
ENSG00000148584	717.322	-9.55383	1.33034	-7.1815	6.89527e-13	2.92489e-11
ENSG00000148671	644.999	2.09254	0.834267	2.50824	0.0121333	0.0328817
ENSG00000148680	20.6538	2.95787	0.825635	3.58254	0.000340275	0.00158931
ENSG00000148702	271.626	-3.71459	0.860279	-4.31788	1.57534e-05	0.000110757
ENSG00000148773	465.645	4.20445	0.944842	4.4499	8.5911e-06	6.52166e-05
ENSG00000148795	141.816	-7.14652	1.28263	-5.57178	2.5215e-08	3.83774e-07
ENSG00000148798	6.8103	4.96846	1.30455	3.80856	0.000139779	0.000738777
ENSG00000148848	687.663	4.03451	0.762114	5.29384	1.19773e-07	1.54863e-06
ENSG00000148926	1452.52	3.58831	0.49494	7.24999	4.16797e-13	1.86418e-11
ENSG00000148935	44.8436	-3.08547	0.58032	-5.31684	1.05584e-07	1.38931e-06
ENSG00000148942	4731.36	-13.2501	1.64438	-8.05776	7.77057e-16	5.95119e-14
ENSG00000149043	831.578	9.78279	1.76235	5.55099	2.84062e-08	4.26688e-07
ENSG00000149050	72.9532	-2.12804	0.416123	-5.11396	3.15469e-07	3.63355e-06
ENSG00000149124	2017.77	-12.0672	1.67751	-7.19353	6.31394e-13	2.69466e-11
ENSG00000149243	14.1122	3.05485	0.752788	4.05804	4.94853e-05	0.00029903
ENSG00000149257	2578.09	3.56144	0.586547	6.07188	1.26424e-09	2.55351e-08
ENSG00000149273	5218.4	2.87337	0.512608	5.6054	2.0777e-08	3.2241e-07
ENSG00000149328	297.684	-2.46205	0.758279	-3.24689	0.00116672	0.00456913
ENSG00000149380	46.9187	3.7047	0.790335	4.68751	2.76547e-06	2.4379e-05
ENSG00000149452	2645.34	-10.2738	1.69248	-6.07025	1.27714e-09	2.57398e-08
ENSG00000149503	286.14	2.03571	0.3546	5.74086	9.41969e-09	1.57959e-07
ENSG00000149506	4.05436	5.27714	1.50196	3.5135	0.000442249	0.00199494
ENSG00000149557	115.079	2.57467	0.71845	3.58365	0.000338823	0.00158354
ENSG00000149571	19.1166	3.8928	0.890309	4.37242	1.22879e-05	8.91037e-05
ENSG00000149573	629.525	2.18397	0.621672	3.51306	0.000442984	0.00199729
ENSG00000149591	5903.99	2.10003	0.77457	2.71122	0.00670369	0.0199867
ENSG00000149596	590.726	4.05542	0.973978	4.16377	3.13036e-05	0.000201157
ENSG00000149599	174.738	-5.06774	0.495475	-10.228	1.48503e-24	3.43079e-22
ENSG00000149654	10.1909	-5.8514	1.52783	-3.82988	0.000128205	0.000685376
ENSG00000149742	3.49746	-4.30805	1.85238	-2.32568	0.0200355	0.0496695
ENSG00000149781	316.196	2.87139	0.475888	6.03375	1.602e-09	3.1693e-08
ENSG00000149782	674.156	2.77711	0.498023	5.57627	2.45737e-08	3.74759e-07
ENSG00000149923	642.922	2.10031	0.393048	5.34365	9.10923e-08	1.21837e-06
ENSG00000149925	289.904	2.34789	0.418426	5.61125	2.0087e-08	3.13168e-07
ENSG00000149948	60.2052	4.42728	0.79925	5.53929	3.03702e-08	4.52301e-07
ENSG00000149968	5.87409	5.23958	1.20877	4.33462	1.4601e-05	0.000103435
ENSG00000149972	19.3064	-6.77432	1.57235	-4.30839	1.64445e-05	0.000114836
ENSG00000150045	16.1467	-2.7426	0.770356	-3.56017	0.000370615	0.00171073
ENSG00000150054	417.047	-3.24447	0.291286	-11.1384	8.15454e-29	2.8494e-26
ENSG00000150201	535.863	-2.80652	1.07495	-2.61083	0.00903223	0.0256384
ENSG00000150275	82.1198	-8.86609	1.69588	-5.22803	1.71328e-07	2.11449e-06
ENSG00000150337	46.6531	3.60164	0.642867	5.60246	2.11328e-08	3.26921e-07
ENSG00000150361	3.43691	-4.28678	1.70448	-2.515	0.0119033	0.0323808
ENSG00000150625	103.963	-5.81514	0.871731	-6.6708	2.5442e-11	7.53396e-10
ENSG00000150627	195.174	-2.03239	0.537303	-3.78258	0.000155213	0.000808726
ENSG00000150628	14.4824	-2.92847	0.871235	-3.36128	0.000775814	0.00322437
ENSG00000150656	34.0556	-3.68726	1.04004	-3.54531	0.000392146	0.00179706
ENSG00000150672	252.148	-3.48563	0.446119	-7.81323	5.57398e-15	3.6236e-13
ENSG00000150773	60.0871	-2.10392	0.523365	-4.01998	5.82023e-05	0.000345432
ENSG00000150873	9.22887	-4.24565	1.45684	-2.91428	0.00356505	0.0117493
ENSG00000150893	2067.96	-4.93906	0.410955	-12.0185	2.84093e-33	1.58831e-30
ENSG00000151006	46.9277	2.28254	0.349766	6.5259	6.75925e-11	1.80811e-09
ENSG00000151012	334.655	6.63948	0.914377	7.26121	3.8365e-13	1.73537e-11
ENSG00000151014	545.404	3.39113	0.72909	4.65119	3.30027e-06	2.84828e-05
ENSG00000151025	17.2841	4.0128	1.18952	3.37346	0.000742287	0.00311046
ENSG00000151150	3551.24	-3.26532	0.368273	-8.86658	7.54294e-19	9.01092e-17
ENSG00000151276	1354.67	-2.07981	0.221139	-9.40496	5.20491e-21	8.55871e-19
ENSG00000151303	10.8625	-2.9007	1.04896	-2.7653	0.00568707	0.0174222
ENSG00000151320	438.996	-3.60196	0.404732	-8.89963	5.60352e-19	6.90048e-17
ENSG00000151360	24.2659	-7.10598	1.83106	-3.8808	0.000104112	0.000572905
ENSG00000151365	17.7224	-6.6538	1.71233	-3.88582	0.000101984	0.000562632
ENSG00000151388	298.342	2.74677	0.661514	4.15225	3.29222e-05	0.000209924
ENSG00000151490	847.992	-2.60294	0.603247	-4.31487	1.59694e-05	0.000112023
ENSG00000151623	1134.61	-2.66195	0.348759	-7.63262	2.30032e-14	1.33133e-12
ENSG00000151640	17.8966	3.41261	0.894971	3.81309	0.000137241	0.000726458
ENSG00000151651	939.207	4.98805	0.495694	10.0628	8.0705e-24	1.74886e-21
ENSG00000151704	2119.95	-10.1385	0.805737	-12.5829	2.62135e-36	1.92835e-33
ENSG00000151715	250.456	-4.01892	0.676909	-5.93716	2.90003e-09	5.41171e-08
ENSG00000151725	57.3667	2.97056	0.576766	5.15038	2.59965e-07	3.0611e-06
ENSG00000151834	186.419	-7.04129	0.977518	-7.20323	5.88038e-13	2.52892e-11
ENSG00000151838	7.9708	-5.50414	1.74025	-3.16285	0.00156235	0.0058294
ENSG00000151892	759.304	-2.86239	0.420258	-6.81103	9.69056e-12	3.16091e-10
ENSG00000151952	8.24362	-5.55087	1.73068	-3.20733	0.00133973	0.00512111
ENSG00000152049	284.818	3.09665	0.692222	4.4735	7.69512e-06	5.91936e-05
ENSG00000152082	451.025	2.33943	0.441689	5.29656	1.18006e-07	1.5272e-06
ENSG00000152092	10.2576	-3.38882	1.14597	-2.95716	0.00310486	0.010452
ENSG00000152128	79.3848	2.097	0.549802	3.8141	0.00013668	0.000724175
ENSG00000152154	236.223	-3.98789	0.415995	-9.5864	9.12111e-22	1.62402e-19
ENSG00000152208	12.8173	-6.18583	1.61465	-3.83107	0.000127589	0.000682997
ENSG00000152213	37.184	2.87406	0.55337	5.19375	2.061e-07	2.49516e-06
ENSG00000152578	45.0225	-7.99791	1.61079	-4.96521	6.86264e-07	7.17421e-06
ENSG00000152580	55.6009	-2.3448	0.641579	-3.65473	0.00025745	0.00124814
ENSG00000152582	446.088	-2.18713	0.507725	-4.3077	1.64959e-05	0.000115109
ENSG00000152611	3.06965	-4.12133	1.72765	-2.38552	0.0170549	0.0434756
ENSG00000152642	803.988	-2.05989	0.342552	-6.01335	1.81727e-09	3.54501e-08
ENSG00000152661	690.231	2.3589	0.334231	7.05769	1.69289e-12	6.58177e-11
ENSG00000152672	13.9021	-4.83032	1.55824	-3.09985	0.00193617	0.00701358
ENSG00000152766	67.824	2.80644	0.599078	4.6846	2.80511e-06	2.47129e-05
ENSG00000152779	2074.6	-8.58074	0.625714	-13.7135	8.42574e-43	1.12159e-39
ENSG00000152782	509.36	-3.83258	0.591421	-6.48029	9.15459e-11	2.39614e-09
ENSG00000152784	55.1807	2.10834	0.481623	4.37758	1.20003e-05	8.73128e-05
ENSG00000152822	58.0286	-3.5922	0.798278	-4.49993	6.79744e-06	5.3181e-05
ENSG00000152931	17.9563	-5.24079	1.60552	-3.26423	0.00109761	0.00434353
ENSG00000152952	1636.34	2.39343	0.491047	4.87414	1.09282e-06	1.07641e-05
ENSG00000152969	12.1407	2.53676	0.858157	2.95605	0.00311602	0.010487
ENSG00000153044	33.1068	2.68922	0.383178	7.0182	2.24739e-12	8.41012e-11
ENSG00000153048	1289.74	2.79329	0.599223	4.66152	3.13881e-06	2.73e-05
ENSG00000153086	593.683	-5.98461	0.983325	-6.0861	1.15698e-09	2.36765e-08
ENSG00000153132	19.2916	4.20345	1.0564	3.97904	6.91933e-05	0.000402268
ENSG00000153237	246.557	-3.41161	0.475822	-7.16993	7.50369e-13	3.15901e-11
ENSG00000153253	69.7447	-5.2562	0.960628	-5.47163	4.4592e-08	6.40228e-07
ENSG00000153291	337.131	-4.21184	0.393152	-10.713	8.84307e-27	2.54845e-24
ENSG00000153292	1130.67	-4.436	0.565943	-7.83825	4.56865e-15	3.04077e-13
ENSG00000153294	16.1825	3.85884	1.32094	2.92128	0.00348599	0.0115281
ENSG00000153303	292.137	-5.12594	0.795825	-6.44105	1.18652e-10	3.00435e-09
ENSG00000153347	9.20291	-5.7137	1.66087	-3.4402	0.000581294	0.00252243
ENSG00000153395	47.9864	2.69141	0.367419	7.32517	2.38604e-13	1.1305e-11
ENSG00000153446	182.444	-5.93077	0.801342	-7.40105	1.35112e-13	6.72048e-12
ENSG00000153551	367.863	2.76407	0.503002	5.49515	3.90375e-08	5.68362e-07
ENSG00000153563	219.359	3.8268	0.835612	4.57965	4.65765e-06	3.83258e-05
ENSG00000153707	1939.36	-2.17462	0.469109	-4.63565	3.55815e-06	3.03431e-05
ENSG00000153820	3.71895	-4.38901	1.64889	-2.6618	0.00777247	0.0225807
ENSG00000153822	5475.57	-2.69298	0.856958	-3.14249	0.00167519	0.00619913
ENSG00000153904	2763.1	-2.82185	0.515235	-5.47681	4.33066e-08	6.24017e-07
ENSG00000153930	8.18996	-4.06702	1.48433	-2.73997	0.00614452	0.0185932
ENSG00000153993	155.447	-3.00359	0.556641	-5.39593	6.81701e-08	9.37809e-07
ENSG00000154007	3.34177	-4.24547	1.65898	-2.55909	0.0104947	0.029104
ENSG00000154025	884.124	-6.34702	1.06554	-5.95661	2.57526e-09	4.87398e-08
ENSG00000154080	91.0734	-3.17897	0.572554	-5.55227	2.81984e-08	4.24023e-07
ENSG00000154102	67.0869	4.01141	0.577361	6.94784	3.70918e-12	1.31749e-10
ENSG00000154118	5.13686	4.77574	1.42948	3.34089	0.000835106	0.00342798
ENSG00000154153	823.692	-3.08528	0.477572	-6.46035	1.04458e-10	2.68723e-09
ENSG00000154162	7.77864	-3.99079	1.50803	-2.64636	0.00813642	0.0235207
ENSG00000154175	638.002	-2.44144	0.338004	-7.22311	5.08132e-13	2.21251e-11
ENSG00000154188	235.375	-3.99161	0.463779	-8.60671	7.51889e-18	7.81349e-16
ENSG00000154227	7.27529	3.98504	1.22407	3.25557	0.00113165	0.00445239
ENSG00000154237	560.944	2.01429	0.348528	5.7794	7.49655e-09	1.27936e-07
ENSG00000154262	633.369	-2.29983	0.325354	-7.06868	1.56412e-12	6.17564e-11
ENSG00000154263	285.366	-3.0825	0.363625	-8.47714	2.30799e-17	2.27978e-15
ENSG00000154269	195.754	-5.45153	0.872868	-6.24554	4.22352e-10	9.5444e-09
ENSG00000154309	352.376	-2.26423	0.343865	-6.58465	4.55962e-11	1.27972e-09
ENSG00000154330	393.709	-2.94735	0.438633	-6.71941	1.82464e-11	5.56227e-10
ENSG00000154451	1230.66	5.73853	0.94069	6.10034	1.05841e-09	2.18191e-08
ENSG00000154479	9.8711	-3.37517	1.15469	-2.92302	0.00346658	0.0114803
ENSG00000154529	138.748	-2.22366	0.632653	-3.51481	0.000440065	0.0019854
ENSG00000154545	3.90366	6.39614	1.75929	3.63564	0.000277286	0.00133206
ENSG00000154556	1339.62	-3.34986	0.21249	-15.7648	5.43757e-56	3.04004e-52
ENSG00000154645	48.5663	-5.69102	1.10578	-5.1466	2.65253e-07	3.11811e-06
ENSG00000154655	402.072	-2.00756	0.488222	-4.11198	3.92282e-05	0.000244065
ENSG00000154678	268.886	-2.33182	0.381531	-6.11175	9.85437e-10	2.0481e-08
ENSG00000154764	350.671	6.48534	1.43699	4.51315	6.38704e-06	5.0379e-05
ENSG00000154856	426.729	2.89502	0.860252	3.36531	0.000764567	0.00318856
ENSG00000154914	254.516	2.31494	0.454307	5.09554	3.47754e-07	3.95859e-06
ENSG00000154920	13.5321	3.37998	0.652476	5.18023	2.21609e-07	2.65874e-06
ENSG00000154975	93.5966	-6.59816	1.08195	-6.09838	1.07148e-09	2.20399e-08
ENSG00000155011	10.9433	2.38603	0.707414	3.37289	0.000743848	0.0031156
ENSG00000155052	24.2881	-5.67265	1.51682	-3.73984	0.000184134	0.000935869
ENSG00000155066	2249.04	2.33824	0.920328	2.54066	0.0110642	0.030483
ENSG00000155254	624.661	3.49093	0.493526	7.07344	1.51142e-12	6.00338e-11
ENSG00000155265	8.58205	2.68876	0.962862	2.79247	0.00523079	0.0162198
ENSG00000155269	22.7073	4.83288	1.02956	4.69413	2.67746e-06	2.37345e-05
ENSG00000155307	178.335	2.08876	0.666588	3.13351	0.00172731	0.00636629
ENSG00000155366	1305.49	2.00197	0.505716	3.95868	7.5366e-05	0.000433138
ENSG00000155380	618.963	2.84417	0.681842	4.1713	3.02864e-05	0.00019539
ENSG00000155622	69.7568	9.21693	2.91335	3.16369	0.00155782	0.00581406
ENSG00000155659	590.006	3.21321	0.552442	5.81637	6.01405e-09	1.04811e-07
ENSG00000155749	41.2787	-2.05897	0.57413	-3.58624	0.000335484	0.00157009
ENSG00000155792	881.429	-2.52509	0.370483	-6.81567	9.38242e-12	3.06756e-10
ENSG00000155816	76.927	-3.57698	0.575018	-6.22064	4.95119e-10	1.09585e-08
ENSG00000155897	16.9447	-6.58934	1.69246	-3.89336	9.88668e-05	0.000547705
ENSG00000155926	572.294	2.12233	0.569112	3.7292	0.000192092	0.000971721
ENSG00000156042	458.054	-2.42306	0.521053	-4.65031	3.31429e-06	2.8595e-05
ENSG00000156049	211.71	-2.92209	0.437767	-6.67499	2.47254e-11	7.34511e-10
ENSG00000156103	74.3759	3.65485	0.731601	4.99569	5.86264e-07	6.25752e-06
ENSG00000156127	46.6586	5.10257	0.982403	5.19396	2.05865e-07	2.49339e-06
ENSG00000156222	1057.25	-8.10767	0.800024	-10.1343	3.89215e-24	8.84563e-22
ENSG00000156234	33.1293	6.12004	0.954075	6.41464	1.41157e-10	3.52627e-09
ENSG00000156284	457.063	-11.3428	1.54122	-7.35962	1.84435e-13	8.93533e-12
ENSG00000156298	227.197	-3.90246	0.536642	-7.272	3.54191e-13	1.62579e-11
ENSG00000156395	29.8413	-7.40676	1.58415	-4.67554	2.93182e-06	2.57077e-05
ENSG00000156398	1276.2	-2.73678	0.702037	-3.89834	9.68537e-05	0.000537725
ENSG00000156413	1228.91	-8.63039	0.925299	-9.32714	1.08769e-20	1.69863e-18
ENSG00000156453	2756.38	2.5601	0.851642	3.00607	0.00264648	0.00914052
ENSG00000156463	248.548	4.09416	0.868345	4.7149	2.41829e-06	2.17786e-05
ENSG00000156587	788.566	2.86688	0.272649	10.5149	7.3771e-26	1.89192e-23
ENSG00000156687	225.838	-7.89081	1.13095	-6.97712	3.01287e-12	1.09807e-10
ENSG00000156709	991.753	-2.03516	0.647978	-3.14078	0.00168496	0.00623036
ENSG00000156802	257.458	2.30806	0.461262	5.00378	5.62165e-07	6.03254e-06
ENSG00000156920	10.3174	-5.86887	1.79326	-3.27274	0.00106512	0.0042303
ENSG00000156966	121.132	2.68019	0.538504	4.9771	6.45432e-07	6.81103e-06
ENSG00000156968	7.51658	-3.9693	1.51219	-2.62487	0.00866814	0.0247557
ENSG00000156970	47.7803	3.22294	0.738372	4.36492	1.27168e-05	9.17549e-05
ENSG00000157064	90.239	3.95665	0.520241	7.60541	2.83995e-14	1.60056e-12
ENSG00000157111	132.279	-3.53723	0.535056	-6.61095	3.81873e-11	1.09598e-09
ENSG00000157150	23.2651	-2.00482	0.679681	-2.94965	0.00318134	0.0106734
ENSG00000157152	63.2111	-4.12673	0.93679	-4.40518	1.05694e-05	7.82046e-05
ENSG00000157191	821.354	2.10535	0.34418	6.11702	9.53418e-10	1.98894e-08
ENSG00000157193	100.466	2.16449	0.489948	4.4178	9.97112e-06	7.43287e-05
ENSG00000157227	5458.07	4.5144	0.690775	6.53527	6.34965e-11	1.71828e-09
ENSG00000157315	26.3725	-4.27955	1.25541	-3.40889	0.000652279	0.00278847
ENSG00000157322	26.0806	-2.74203	0.841939	-3.25681	0.00112672	0.00443493
ENSG00000157335	40.1853	-4.3359	0.966511	-4.48614	7.25252e-06	5.61909e-05
ENSG00000157399	375.283	-2.8391	0.709292	-4.00273	6.26165e-05	0.000368114
ENSG00000157404	530.371	-2.3054	0.323516	-7.12608	1.03269e-12	4.20814e-11
ENSG00000157456	41.8927	3.88466	0.940961	4.12839	3.65309e-05	0.000229531
ENSG00000157470	113.177	-3.24812	0.541419	-5.99927	1.98203e-09	3.83952e-08
ENSG00000157502	38.2419	-4.65065	1.0788	-4.31095	1.62555e-05	0.000113744
ENSG00000157551	4765.38	-3.83765	0.662632	-5.79153	6.97497e-09	1.19766e-07
ENSG00000157578	66.0484	-2.76867	0.520696	-5.31724	1.05351e-07	1.38783e-06
ENSG00000157613	207.256	4.07875	0.724958	5.62619	1.84231e-08	2.89487e-07
ENSG00000157703	125.83	-3.22717	0.754538	-4.27701	1.89416e-05	0.000129937
ENSG00000157765	996.729	-2.23887	0.918795	-2.43674	0.0148202	0.0387363
ENSG00000157778	196.163	2.49862	0.461231	5.41729	6.05104e-08	8.41965e-07
ENSG00000157782	119.414	-2.64429	0.683315	-3.86979	0.000108928	0.000595467
ENSG00000157873	4.15947	2.70098	0.953151	2.83374	0.00460065	0.0145581
ENSG00000157881	6.26617	3.68331	1.48217	2.48507	0.0129524	0.034658
ENSG00000158014	269.115	-3.40683	0.89126	-3.82249	0.000132111	0.000703704
ENSG00000158050	152.171	2.1668	0.737491	2.93807	0.00330261	0.0110142
ENSG00000158055	30.1717	3.06797	1.22727	2.49983	0.0124253	0.0335169
ENSG00000158089	907.364	-2.65632	0.562493	-4.72241	2.33061e-06	2.105e-05
ENSG00000158104	1831.7	-7.4112	1.48062	-5.00548	5.57243e-07	5.98891e-06
ENSG00000158113	51.8587	-2.71397	0.592753	-4.57858	4.6814e-06	3.84781e-05
ENSG00000158125	76.0186	3.92032	0.764255	5.12959	2.90369e-07	3.37767e-06
ENSG00000158158	510.062	2.4397	0.501635	4.8635	1.15326e-06	1.12721e-05
ENSG00000158220	80.5533	-3.38341	0.474153	-7.1357	9.62968e-13	3.95865e-11
ENSG00000158246	378.539	3.27956	0.807727	4.06024	4.90224e-05	0.000296553
ENSG00000158258	1609.21	-2.70855	0.868935	-3.11709	0.00182648	0.00667679
ENSG00000158292	171.226	2.08195	0.521244	3.9942	6.49121e-05	0.000379931
ENSG00000158296	6883.45	-7.56148	1.17323	-6.44502	1.15587e-10	2.93739e-09
ENSG00000158315	20.3423	2.40985	0.640308	3.76358	0.000167496	0.000862176
ENSG00000158373	1126.64	3.09958	0.4427	7.00153	2.53187e-12	9.33717e-11
ENSG00000158402	12.6492	4.32556	1.00534	4.30261	1.688e-05	0.000117496
ENSG00000158406	923.662	2.95305	0.471557	6.26233	3.79258e-10	8.68144e-09
ENSG00000158428	58.4356	-2.23875	0.386797	-5.78791	7.12681e-09	1.22148e-07
ENSG00000158445	55.655	-6.85451	1.48188	-4.62554	3.73619e-06	3.15419e-05
ENSG00000158486	5.14284	2.77047	1.09884	2.52127	0.0116933	0.0319025
ENSG00000158517	37.1271	4.2458	0.726385	5.84511	5.06245e-09	8.99084e-08
[truncated: 3,714 more rows]

## Sheet: Table S2
Novel miRNAs	Target genes
miR-ex-103	A1BG
miR-ex-126	A1BG
miR-ex-155	A1BG
miR-ex-55	A1BG
miR-ex-83	A1BG
miR-ex-98	A1BG
miR-ex-143	A1CF
miR-ex-134	A2ML1
miR-ex-139	A2ML1
miR-ex-143	A2ML1
miR-ex-152	A2ML1
miR-ex-139	AAK1
miR-ex-143	AAK1
miR-ex-55	AAK1
miR-ex-79	AAK1
miR-ex-83	AAK1
miR-ex-89	AAK1
miR-ex-98	AAK1
miR-ex-143	AAMDC
miR-ex-139	AARD
miR-ex-143	AARD
miR-ex-42	AARD
miR-ex-58	AARD
miR-ex-89	AARD
miR-ex-90	AARD
miR-ex-143	AARS2
miR-ex-48	AARS2
miR-ex-89	AARS2
miR-ex-126	AASS
miR-ex-4	AASS
miR-ex-53	AASS
miR-ex-54	AASS
miR-ex-74	AASS
miR-ex-78	AASS
miR-ex-83	AASS
miR-ex-84	AASS
miR-ex-96	AASS
miR-ex-98	AASS
miR-ex-87	AATF
miR-ex-143	AATK
miR-ex-114	ABAT
miR-ex-4	ABCA13
miR-ex-53	ABCA13
miR-ex-74	ABCA13
miR-ex-78	ABCA13
miR-ex-83	ABCA13
miR-ex-84	ABCA13
miR-ex-96	ABCA13
miR-ex-98	ABCA13
miR-ex-23	ABCA9
miR-ex-130	ABCB11
miR-ex-139	ABCB11
miR-ex-140	ABCB11
miR-ex-143	ABCB11
miR-ex-42	ABCB11
miR-ex-47	ABCB11
miR-ex-58	ABCB11
miR-ex-89	ABCB11
miR-ex-90	ABCB11
miR-ex-55	ABCB5
miR-ex-83	ABCB5
miR-ex-3	ABCB7
miR-ex-53	ABCB7
miR-ex-55	ABCB7
miR-ex-74	ABCB7
miR-ex-83	ABCB7
miR-ex-98	ABCB7
miR-ex-134	ABCC11
miR-ex-55	ABCC11
miR-ex-59	ABCC11
miR-ex-83	ABCC11
miR-ex-83	ABCC5
miR-ex-103	ABCC6
miR-ex-143	ABCC6
miR-ex-55	ABCC6
miR-ex-83	ABCC6
miR-ex-76	ABCG4
miR-ex-152	ABCG8
miR-ex-89	ABHD11
miR-ex-143	ABHD12
miR-ex-130	ABHD15
miR-ex-139	ABHD15
miR-ex-140	ABHD15
miR-ex-143	ABHD15
miR-ex-42	ABHD15
miR-ex-58	ABHD15
miR-ex-89	ABHD15
miR-ex-90	ABHD15
miR-ex-156	ABHD17B
miR-ex-83	ABHD17B
miR-ex-86	ABHD17B
miR-ex-98	ABHD17B
miR-ex-140	ABHD18
miR-ex-152	ABHD18
miR-ex-48	ABHD18
miR-ex-89	ABHD18
miR-ex-48	ABHD2
miR-ex-89	ABHD2
miR-ex-143	ABHD5
miR-ex-152	ABI2
miR-ex-43	ABI2
miR-ex-47	ABI2
miR-ex-48	ABI2
miR-ex-83	ABI2
miR-ex-143	ABL2
miR-ex-152	ABL2
miR-ex-47	ABL2
miR-ex-58	ABL2
miR-ex-89	ABL2
miR-ex-152	ABRAXAS1
miR-ex-4	ABRAXAS1
miR-ex-48	ABRAXAS1
miR-ex-74	ABRAXAS1
miR-ex-78	ABRAXAS1
miR-ex-83	ABRAXAS1
miR-ex-84	ABRAXAS1
miR-ex-86	ABRAXAS1
miR-ex-76	ABR
miR-ex-103	ABTB3
miR-ex-53	ABTB3
miR-ex-83	ABTB3
miR-ex-86	ABTB3
miR-ex-98	ABTB3
miR-ex-53	ACAA2
miR-ex-55	ACAA2
miR-ex-74	ACAA2
miR-ex-83	ACAA2
miR-ex-96	ACAA2
miR-ex-98	ACAA2
miR-ex-136	ACACB
miR-ex-55	ACACB
miR-ex-83	ACADM
miR-ex-55	ACADSB
miR-ex-126	ACAP2
miR-ex-4	ACAP2
miR-ex-59	ACAP2
miR-ex-74	ACAP2
miR-ex-78	ACAP2
miR-ex-79	ACAP2
miR-ex-83	ACAP2
miR-ex-84	ACAP2
miR-ex-87	ACAP3
miR-ex-103	ACBD4
miR-ex-55	ACBD4
miR-ex-83	ACBD4
miR-ex-86	ACBD4
miR-ex-98	ACBD4
miR-ex-103	ACBD5
miR-ex-126	ACBD5
miR-ex-134	ACBD5
miR-ex-140	ACBD5
miR-ex-155	ACBD5
miR-ex-156	ACBD5
miR-ex-4	ACBD5
miR-ex-48	ACBD5
miR-ex-53	ACBD5
miR-ex-54	ACBD5
miR-ex-60	ACBD5
miR-ex-74	ACBD5
miR-ex-78	ACBD5
miR-ex-83	ACBD5
miR-ex-84	ACBD5
miR-ex-86	ACBD5
miR-ex-98	ACBD5
miR-ex-103	ACBD7
miR-ex-126	ACBD7
miR-ex-139	ACBD7
miR-ex-143	ACBD7
miR-ex-55	ACBD7
miR-ex-86	ACBD7
miR-ex-89	ACBD7
miR-ex-98	ACBD7
miR-ex-4	ACE2
miR-ex-54	ACE2
miR-ex-74	ACE2
miR-ex-78	ACE2
miR-ex-83	ACE2
miR-ex-84	ACE2
miR-ex-76	ACE
miR-ex-139	ACER3
miR-ex-152	ACER3
miR-ex-48	ACER3
miR-ex-58	ACER3
miR-ex-90	ACER3
miR-ex-119	ACHE
miR-ex-55	ACKR2
miR-ex-83	ACKR2
miR-ex-98	ACKR2
miR-ex-139	ACO1
miR-ex-143	ACOT11
miR-ex-4	ACOT11
miR-ex-48	ACOT11
miR-ex-78	ACOT11
miR-ex-84	ACOT11
miR-ex-89	ACOT11
miR-ex-156	ACOT13
miR-ex-83	ACOT13
miR-ex-143	ACOT9
miR-ex-152	ACOT9
miR-ex-154	ACOT9
miR-ex-48	ACOT9
miR-ex-55	ACOT9
miR-ex-57	ACOT9
miR-ex-77	ACOT9
miR-ex-83	ACOT9
miR-ex-89	ACOT9
miR-ex-98	ACOT9
miR-ex-155	ACOX1
miR-ex-48	ACOX1
miR-ex-55	ACOX1
miR-ex-74	ACOX1
miR-ex-86	ACOX1
miR-ex-98	ACOX1
miR-ex-76	ACOX3
miR-ex-23	ACOXL
miR-ex-48	ACOXL
miR-ex-83	ACOXL
miR-ex-76	ACP2
miR-ex-152	ACP6
miR-ex-103	ACSBG1
miR-ex-4	ACSBG1
miR-ex-54	ACSBG1
miR-ex-74	ACSBG1
miR-ex-78	ACSBG1
miR-ex-84	ACSBG1
miR-ex-86	ACSBG1
miR-ex-48	ACSL6
miR-ex-58	ACSL6
miR-ex-74	ACSL6
miR-ex-89	ACSL6
miR-ex-143	ACSS3
miR-ex-76	ACTL6B
miR-ex-116	ACTN1
miR-ex-22	ACTN1
miR-ex-155	ACTR10
miR-ex-55	ACTR10
miR-ex-74	ACTR10
miR-ex-98	ACTR10
miR-ex-23	ACTR2
miR-ex-76	ACTR3B
miR-ex-152	ACTR3C
miR-ex-155	ACTR3C
miR-ex-89	ACTR3C
miR-ex-139	ACTR5
miR-ex-114	ACVRL1
miR-ex-21	ACVRL1
miR-ex-83	ACYP2
miR-ex-103	ADA2
miR-ex-143	ADA2
miR-ex-155	ADA2
miR-ex-48	ADA2
miR-ex-86	ADA2
miR-ex-98	ADA2
miR-ex-152	ADAL
miR-ex-4	ADAL
miR-ex-74	ADAL
miR-ex-78	ADAL
miR-ex-84	ADAL
miR-ex-130	ADAM17
miR-ex-139	ADAM17
miR-ex-140	ADAM17
miR-ex-143	ADAM17
miR-ex-152	ADAM17
miR-ex-42	ADAM17
miR-ex-47	ADAM17
miR-ex-57	ADAM17
miR-ex-58	ADAM17
miR-ex-89	ADAM17
miR-ex-90	ADAM17
miR-ex-76	ADAM19
miR-ex-143	ADAM33
miR-ex-76	ADAMTS16
miR-ex-4	ADAMTS17
miR-ex-54	ADAMTS17
miR-ex-74	ADAMTS17
miR-ex-78	ADAMTS17
miR-ex-84	ADAMTS17
miR-ex-19	ADAMTS2
miR-ex-33	ADAMTS2
miR-ex-114	ADAMTS4
miR-ex-140	ADAMTS4
miR-ex-152	ADAMTS4
miR-ex-86	ADAMTS4
miR-ex-89	ADAMTS4
miR-ex-83	ADAMTSL5
miR-ex-143	ADAP2
miR-ex-23	ADARB1
miR-ex-3	ADAR
miR-ex-140	ADAT1
miR-ex-143	ADAT1
miR-ex-152	ADAT1
miR-ex-48	ADAT1
miR-ex-89	ADAT1
miR-ex-139	ADCY1
miR-ex-140	ADCY1
miR-ex-143	ADCY2
miR-ex-76	ADCYAP1R1
miR-ex-4	ADD2
miR-ex-43	ADD2
miR-ex-74	ADD2
miR-ex-78	ADD2
miR-ex-84	ADD2
miR-ex-76	ADGRB2
miR-ex-152	ADGRE2
miR-ex-42	ADGRE2
miR-ex-58	ADGRE2
miR-ex-89	ADGRE2
miR-ex-83	ADGRF1
miR-ex-21	ADGRF4
miR-ex-76	ADGRG3
miR-ex-126	ADGRL2
miR-ex-98	ADGRL2
miR-ex-143	ADI1
miR-ex-89	ADI1
miR-ex-3	ADIPOQ
miR-ex-55	ADIPOQ
miR-ex-140	ADM2
miR-ex-143	ADPRHL1
miR-ex-152	ADPRHL1
miR-ex-42	ADPRHL1
miR-ex-89	ADPRHL1
miR-ex-83	ADRA1A
miR-ex-112	ADRA1B
miR-ex-114	ADRA1B
miR-ex-118	ADRA1B
miR-ex-122	ADRA1B
miR-ex-21	ADRA1B
miR-ex-23	ADRA1B
miR-ex-112	ADRA2C
miR-ex-118	ADRA2C
miR-ex-122	ADRA2C
miR-ex-140	ADSL
miR-ex-48	ADSL
miR-ex-89	ADSL
miR-ex-140	AFAP1L1
miR-ex-152	AFAP1L1
miR-ex-47	AFAP1L1
miR-ex-89	AFAP1L1
miR-ex-21	AFF2
miR-ex-3	AFF3
miR-ex-4	AFF3
miR-ex-74	AFF3
miR-ex-78	AFF3
miR-ex-83	AFF3
miR-ex-84	AFF3
miR-ex-86	AFF3
miR-ex-103	AFMID
miR-ex-126	AFMID
miR-ex-4	AFMID
miR-ex-55	AFMID
miR-ex-74	AFMID
miR-ex-78	AFMID
miR-ex-83	AFMID
miR-ex-84	AFMID
miR-ex-86	AFMID
miR-ex-98	AFMID
miR-ex-21	AGAP2
miR-ex-23	AGAP2
miR-ex-119	AGAP3
miR-ex-33	AGAP3
miR-ex-76	AGAP3
miR-ex-154	AGAP6
miR-ex-55	AGAP6
miR-ex-48	AGBL1
miR-ex-155	AGBL4
miR-ex-86	AGBL4
miR-ex-103	AGMAT
miR-ex-139	AGMAT
miR-ex-140	AGMAT
miR-ex-143	AGMAT
miR-ex-4	AGMAT
miR-ex-47	AGMAT
miR-ex-74	AGMAT
miR-ex-78	AGMAT
miR-ex-83	AGMAT
miR-ex-84	AGMAT
miR-ex-86	AGMAT
miR-ex-98	AGMAT
miR-ex-139	AGMO
miR-ex-143	AGMO
miR-ex-146	AGMO
miR-ex-112	AGO1
miR-ex-118	AGO1
miR-ex-122	AGO1
miR-ex-152	AGO3
miR-ex-48	AGO4
miR-ex-59	AGPS
miR-ex-77	AGPS
miR-ex-83	AGPS
miR-ex-103	AGXT
miR-ex-3	AGXT
miR-ex-55	AGXT
miR-ex-59	AGXT
miR-ex-77	AGXT
miR-ex-83	AGXT
miR-ex-86	AGXT
miR-ex-98	AGXT
miR-ex-76	AHDC1
miR-ex-156	AHI1
miR-ex-83	AHI1
miR-ex-89	AHI1
miR-ex-103	AHR
miR-ex-152	AHR
miR-ex-55	AHR
miR-ex-89	AHR
miR-ex-98	AHR
miR-ex-48	AICDA
miR-ex-139	AIFM1
miR-ex-143	AIFM1
miR-ex-152	AIFM1
miR-ex-89	AIFM1
miR-ex-126	AIFM2
miR-ex-74	AIFM2
miR-ex-53	AIG1
miR-ex-140	AIPL1
miR-ex-48	AIPL1
miR-ex-89	AIPL1
miR-ex-140	AIRE
miR-ex-89	AIRE
miR-ex-63	AJM1
miR-ex-55	AJUBA
miR-ex-143	AK1
miR-ex-42	AK1
miR-ex-58	AK1
miR-ex-89	AK1
miR-ex-90	AK1
miR-ex-152	AK2
miR-ex-55	AK2
miR-ex-86	AK2
miR-ex-139	AK3
miR-ex-140	AK3
miR-ex-152	AK3
miR-ex-48	AK3
miR-ex-58	AK3
miR-ex-152	AK6
miR-ex-55	AK7
miR-ex-83	AK7
miR-ex-98	AKAP12
miR-ex-103	AKAP13
miR-ex-3	AKAP13
miR-ex-55	AKAP13
miR-ex-74	AKAP13
miR-ex-78	AKAP13
miR-ex-84	AKAP13
miR-ex-98	AKAP13
miR-ex-76	AKAP3
miR-ex-4	AKAP5
miR-ex-48	AKAP5
miR-ex-74	AKAP5
miR-ex-78	AKAP5
miR-ex-84	AKAP5
miR-ex-139	AKAP6
miR-ex-152	AKAP6
miR-ex-152	AKAP9
miR-ex-3	AKIP1
miR-ex-4	AKIP1
miR-ex-53	AKIP1
miR-ex-54	AKIP1
miR-ex-55	AKIP1
miR-ex-74	AKIP1
miR-ex-78	AKIP1
miR-ex-83	AKIP1
miR-ex-84	AKIP1
miR-ex-98	AKIP1
miR-ex-139	AKIRIN1
miR-ex-143	AKIRIN1
miR-ex-152	AKIRIN1
miR-ex-89	AKIRIN1
miR-ex-103	AKNA
miR-ex-156	AKNA
miR-ex-86	AKNA
miR-ex-98	AKNA
miR-ex-152	AKR1A1
miR-ex-114	AKR1C2
miR-ex-130	AKR1D1
miR-ex-87	AKT1
miR-ex-143	AKT3
miR-ex-57	AKT3
miR-ex-59	AKT3
miR-ex-77	AKT3
miR-ex-86	AKT3
miR-ex-89	AKT3
miR-ex-74	ALDH16A1
miR-ex-155	ALDH1B1
miR-ex-4	ALDH1B1
miR-ex-54	ALDH1B1
miR-ex-74	ALDH1B1
miR-ex-78	ALDH1B1
miR-ex-84	ALDH1B1
miR-ex-140	ALDH2
miR-ex-143	ALDH2
miR-ex-152	ALDH2
miR-ex-155	ALDH2
miR-ex-4	ALDH2
miR-ex-47	ALDH2
miR-ex-48	ALDH2
miR-ex-78	ALDH2
miR-ex-84	ALDH2
miR-ex-89	ALDH2
miR-ex-140	ALDH3A2
miR-ex-152	ALDH3A2
miR-ex-88	ALDH3A2
miR-ex-83	ALDH3B1
miR-ex-42	ALDH5A1
miR-ex-57	ALDH5A1
miR-ex-58	ALDH5A1
miR-ex-89	ALDH5A1
miR-ex-90	ALDH5A1
miR-ex-103	ALDH6A1
miR-ex-134	ALDH6A1
miR-ex-155	ALDH6A1
miR-ex-3	ALDH6A1
miR-ex-55	ALDH6A1
miR-ex-59	ALDH6A1
miR-ex-77	ALDH6A1
miR-ex-86	ALDH6A1
miR-ex-98	ALDH6A1
miR-ex-58	ALDH7A1
miR-ex-103	ALG10B
miR-ex-126	ALG14
miR-ex-143	ALG14
miR-ex-152	ALG14
miR-ex-3	ALG14
miR-ex-4	ALG14
miR-ex-48	ALG14
miR-ex-55	ALG14
miR-ex-78	ALG14
miR-ex-83	ALG14
miR-ex-84	ALG14
miR-ex-126	ALG1
miR-ex-156	ALG1
miR-ex-4	ALG1
miR-ex-47	ALG1
miR-ex-48	ALG1
miR-ex-74	ALG1
miR-ex-78	ALG1
miR-ex-83	ALG1
miR-ex-84	ALG1
miR-ex-152	ALG5
miR-ex-78	ALG8
miR-ex-83	ALG8
miR-ex-84	ALG8
miR-ex-86	ALG8
miR-ex-96	ALG8
miR-ex-98	ALG8
miR-ex-155	ALG9
miR-ex-3	ALG9
miR-ex-86	ALG9
miR-ex-140	ALKBH4
miR-ex-143	ALKBH4
miR-ex-58	ALKBH4
miR-ex-89	ALKBH4
miR-ex-76	ALOX12B
miR-ex-155	ALOX15
miR-ex-4	ALOX15
miR-ex-74	ALOX15
miR-ex-78	ALOX15
miR-ex-84	ALOX15
miR-ex-21	ALPI
miR-ex-22	ALPL
miR-ex-47	ALPP
miR-ex-48	ALPP
miR-ex-48	ALS2CL
miR-ex-126	ALS2
miR-ex-4	ALS2
miR-ex-55	ALS2
miR-ex-78	ALS2
miR-ex-84	ALS2
miR-ex-103	AMD1
miR-ex-126	AMD1
miR-ex-98	AMD1
miR-ex-126	AMER2
miR-ex-74	AMER2
miR-ex-76	AMHR2
miR-ex-86	ANAPC11
miR-ex-98	ANAPC11
miR-ex-4	ANAPC15
miR-ex-43	ANAPC15
miR-ex-78	ANAPC15
miR-ex-84	ANAPC15
miR-ex-140	ANAPC16
miR-ex-59	ANAPC16
miR-ex-83	ANAPC16
miR-ex-63	ANAPC2
miR-ex-76	ANAPC2
miR-ex-76	ANGEL1
miR-ex-89	ANGEL1
miR-ex-103	ANGEL2
miR-ex-4	ANGEL2
miR-ex-54	ANGEL2
miR-ex-74	ANGEL2
miR-ex-78	ANGEL2
miR-ex-79	ANGEL2
miR-ex-83	ANGEL2
miR-ex-84	ANGEL2
miR-ex-86	ANGEL2
miR-ex-98	ANGEL2
miR-ex-48	ANGPT2
miR-ex-79	ANGPT2
miR-ex-83	ANGPT2
miR-ex-89	ANGPT2
miR-ex-126	ANGPT4
miR-ex-4	ANGPT4
miR-ex-74	ANGPT4
miR-ex-78	ANGPT4
miR-ex-84	ANGPT4
miR-ex-74	ANK2
miR-ex-83	ANK2
miR-ex-98	ANK2
miR-ex-103	ANK3
miR-ex-155	ANK3
miR-ex-86	ANK3
miR-ex-98	ANK3
miR-ex-103	ANKDD1A
miR-ex-126	ANKDD1A
miR-ex-86	ANKDD1A
miR-ex-98	ANKDD1A
miR-ex-152	ANKLE1
miR-ex-139	ANKRD12
miR-ex-143	ANKRD12
miR-ex-152	ANKRD12
miR-ex-47	ANKRD12
miR-ex-58	ANKRD12
miR-ex-89	ANKRD12
miR-ex-89	ANKRD16
miR-ex-83	ANKRD18B
miR-ex-87	ANKRD2
miR-ex-89	ANKRD36B
miR-ex-146	ANKRD40CL
miR-ex-55	ANKRD40
miR-ex-83	ANKRD40
miR-ex-86	ANKRD40
miR-ex-55	ANKRD42
miR-ex-78	ANKRD42
miR-ex-83	ANKRD42
miR-ex-84	ANKRD42
miR-ex-98	ANKRD42
miR-ex-140	ANKRD45
miR-ex-103	ANKRD60
miR-ex-4	ANKRD60
miR-ex-78	ANKRD60
miR-ex-84	ANKRD60
miR-ex-86	ANKRD60
miR-ex-98	ANKRD60
miR-ex-130	ANKRD62
miR-ex-143	ANKRD62
miR-ex-48	ANKRD62
miR-ex-58	ANKRD62
miR-ex-103	ANKRD9
miR-ex-140	ANKRD9
miR-ex-68	ANKRD9
miR-ex-86	ANKRD9
miR-ex-152	ANKS4B
miR-ex-155	ANKS4B
miR-ex-4	ANO6
miR-ex-53	ANO6
miR-ex-54	ANO6
miR-ex-74	ANO6
miR-ex-78	ANO6
miR-ex-84	ANO6
miR-ex-140	ANO7
miR-ex-76	ANO8
miR-ex-155	ANTXR2
miR-ex-76	AOC3
miR-ex-55	AP1M1
miR-ex-76	AP1M2
miR-ex-126	AP1S3
miR-ex-140	AP1S3
miR-ex-143	AP1S3
miR-ex-55	AP1S3
miR-ex-58	AP1S3
miR-ex-83	AP1S3
miR-ex-86	AP1S3
miR-ex-89	AP1S3
miR-ex-90	AP1S3
miR-ex-76	AP2A2
miR-ex-76	AP2M1
miR-ex-139	AP3B2
miR-ex-4	AP3B2
miR-ex-48	AP3B2
miR-ex-78	AP3B2
miR-ex-84	AP3B2
miR-ex-126	AP3S2
miR-ex-152	AP3S2
miR-ex-154	AP3S2
miR-ex-55	AP3S2
miR-ex-86	AP3S2
miR-ex-134	AP4E1
miR-ex-59	AP4E1
miR-ex-77	AP4E1
miR-ex-23	AP4M1
miR-ex-139	AP4S1
miR-ex-140	AP4S1
miR-ex-143	AP4S1
miR-ex-55	AP4S1
miR-ex-83	AP4S1
miR-ex-89	AP4S1
miR-ex-140	AP5B1
miR-ex-89	AP5B1
miR-ex-103	AP5S1
miR-ex-152	AP5S1
miR-ex-4	AP5S1
miR-ex-48	AP5S1
miR-ex-54	AP5S1
miR-ex-74	AP5S1
miR-ex-78	AP5S1
miR-ex-84	AP5S1
miR-ex-86	AP5S1
miR-ex-98	AP5S1
miR-ex-154	APAF1
miR-ex-3	APAF1
miR-ex-4	APAF1
miR-ex-55	APAF1
miR-ex-59	APAF1
miR-ex-74	APAF1
miR-ex-78	APAF1
miR-ex-83	APAF1
miR-ex-84	APAF1
miR-ex-155	APBB2
miR-ex-76	APBB3
miR-ex-47	APCDD1
miR-ex-48	APCDD1
miR-ex-58	APCDD1
miR-ex-98	APELA
miR-ex-140	APEX2
miR-ex-48	APEX2
miR-ex-114	APH1A
miR-ex-152	APOBEC3A
miR-ex-47	APOBEC3A
miR-ex-98	APOBEC3C
miR-ex-126	APOBEC3F
miR-ex-130	APOBEC3F
miR-ex-155	APOBEC3F
miR-ex-152	APOBEC3H
miR-ex-4	APOB
miR-ex-59	APOB
miR-ex-78	APOB
miR-ex-83	APOB
miR-ex-84	APOB
miR-ex-76	APOC2
miR-ex-76	APOC4-APOC2
miR-ex-112	APOC4
miR-ex-118	APOC4
miR-ex-122	APOC4
miR-ex-143	APOF
miR-ex-152	APOF
miR-ex-47	APOF
miR-ex-89	APOF
miR-ex-143	APOL1
miR-ex-42	APOL1
miR-ex-55	APOL1
miR-ex-58	APOL1
miR-ex-90	APOL1
miR-ex-86	APOL2
miR-ex-98	APOL2
miR-ex-4	APOL6
miR-ex-55	APOL6
miR-ex-74	APOL6
miR-ex-78	APOL6
miR-ex-84	APOL6
miR-ex-55	APOLD1
miR-ex-4	APOOL
miR-ex-48	APOOL
miR-ex-74	APOOL
miR-ex-78	APOOL
miR-ex-84	APOOL
miR-ex-86	APPBP2
miR-ex-98	APPBP2
miR-ex-4	APPL1
miR-ex-53	APPL1
miR-ex-54	APPL1
miR-ex-55	APPL1
miR-ex-74	APPL1
miR-ex-78	APPL1
miR-ex-83	APPL1
miR-ex-84	APPL1
miR-ex-152	APTX
miR-ex-42	APTX
miR-ex-58	APTX
miR-ex-90	APTX
miR-ex-112	AQP10
miR-ex-114	AQP10
miR-ex-118	AQP10
miR-ex-122	AQP10
miR-ex-23	AQP10
miR-ex-112	AQP3
miR-ex-118	AQP3
miR-ex-122	AQP3
miR-ex-103	AQP6
miR-ex-3	AQP6
miR-ex-33	AQP6
miR-ex-36	AQP6
miR-ex-4	AQP6
miR-ex-43	AQP6
miR-ex-74	AQP6
miR-ex-78	AQP6
miR-ex-83	AQP6
miR-ex-84	AQP6
miR-ex-98	AQP6
miR-ex-139	AQR
miR-ex-152	AQR
miR-ex-103	ARCN1
miR-ex-86	ARCN1
miR-ex-98	ARCN1
miR-ex-76	ARF1
miR-ex-21	ARF3
miR-ex-23	ARF3
miR-ex-4	ARFGEF1
miR-ex-53	ARFGEF1
miR-ex-54	ARFGEF1
miR-ex-74	ARFGEF1
miR-ex-78	ARFGEF1
miR-ex-84	ARFGEF1
miR-ex-96	ARFGEF1
miR-ex-152	ARFGEF3
miR-ex-130	ARFIP2
miR-ex-140	ARFIP2
miR-ex-48	ARFIP2
miR-ex-58	ARFIP2
miR-ex-89	ARFIP2
miR-ex-90	ARFIP2
miR-ex-103	ARGFX
miR-ex-155	ARGFX
miR-ex-48	ARGFX
miR-ex-74	ARGFX
miR-ex-86	ARGFX
miR-ex-89	ARGFX
miR-ex-98	ARGFX
miR-ex-4	ARHGAP11A
miR-ex-53	ARHGAP11A
miR-ex-74	ARHGAP11A
miR-ex-78	ARHGAP11A
miR-ex-83	ARHGAP11A
miR-ex-84	ARHGAP11A
miR-ex-103	ARHGAP1
miR-ex-155	ARHGAP1
miR-ex-3	ARHGAP1
miR-ex-4	ARHGAP1
miR-ex-55	ARHGAP1
miR-ex-59	ARHGAP1
miR-ex-74	ARHGAP1
miR-ex-78	ARHGAP1
miR-ex-83	ARHGAP1
miR-ex-84	ARHGAP1
miR-ex-86	ARHGAP1
miR-ex-4	ARHGAP26
miR-ex-48	ARHGAP26
miR-ex-54	ARHGAP26
miR-ex-74	ARHGAP26
miR-ex-78	ARHGAP26
miR-ex-84	ARHGAP26
miR-ex-89	ARHGAP26
miR-ex-76	ARHGAP33
miR-ex-119	ARHGAP45
miR-ex-76	ARHGDIA
miR-ex-76	ARHGDIB
miR-ex-143	ARHGEF10
miR-ex-156	ARHGEF26
miR-ex-83	ARHGEF26
miR-ex-143	ARHGEF39
miR-ex-152	ARHGEF39
miR-ex-47	ARHGEF39
miR-ex-89	ARHGEF39
miR-ex-140	ARID1B
miR-ex-152	ARID1B
miR-ex-57	ARID1B
miR-ex-89	ARID1B
miR-ex-55	ARID3A
miR-ex-83	ARL10
miR-ex-86	ARL10
miR-ex-98	ARL10
miR-ex-143	ARL11
miR-ex-47	ARL11
miR-ex-89	ARL11
miR-ex-140	ARL16
miR-ex-126	ARL17A
miR-ex-154	ARL17A
miR-ex-156	ARL17A
miR-ex-3	ARL17A
miR-ex-4	ARL17A
miR-ex-48	ARL17A
miR-ex-53	ARL17A
miR-ex-54	ARL17A
miR-ex-55	ARL17A
miR-ex-74	ARL17A
miR-ex-78	ARL17A
miR-ex-83	ARL17A
miR-ex-84	ARL17A
miR-ex-87	ARL17A
miR-ex-88	ARL17A
miR-ex-98	ARL17A
miR-ex-143	ARL17B
miR-ex-152	ARL17B
miR-ex-154	ARL17B
miR-ex-156	ARL17B
miR-ex-4	ARL17B
miR-ex-43	ARL17B
miR-ex-47	ARL17B
miR-ex-48	ARL17B
miR-ex-54	ARL17B
miR-ex-55	ARL17B
miR-ex-78	ARL17B
miR-ex-83	ARL17B
miR-ex-84	ARL17B
miR-ex-76	ARL2
miR-ex-140	ARMC10
miR-ex-143	ARMC6
miR-ex-76	ARMC6
miR-ex-130	ARMC9
miR-ex-143	ARMC9
miR-ex-47	ARMC9
miR-ex-58	ARMC9
miR-ex-103	ARMH3
miR-ex-55	ARMH3
miR-ex-74	ARMH3
miR-ex-79	ARMH3
miR-ex-83	ARMH3
miR-ex-86	ARMH3
miR-ex-96	ARMH3
miR-ex-4	ARNTL2
miR-ex-74	ARNTL2
miR-ex-78	ARNTL2
miR-ex-84	ARNTL2
miR-ex-3	ARPC5
miR-ex-4	ARPC5
miR-ex-53	ARPC5
miR-ex-74	ARPC5
miR-ex-78	ARPC5
miR-ex-83	ARPC5
miR-ex-84	ARPC5
miR-ex-126	ARPIN-AP3S2
miR-ex-154	ARPIN-AP3S2
miR-ex-55	ARPIN-AP3S2
miR-ex-83	ARPIN-AP3S2
miR-ex-86	ARPIN-AP3S2
miR-ex-98	ARPIN-AP3S2
miR-ex-140	ARPIN
miR-ex-152	ARPIN
miR-ex-86	ARPIN
miR-ex-98	ARPIN
miR-ex-103	ARPP19
miR-ex-4	ARPP19
miR-ex-74	ARPP19
miR-ex-78	ARPP19
miR-ex-84	ARPP19
miR-ex-86	ARPP19
miR-ex-112	ARRB2
miR-ex-118	ARRB2
miR-ex-122	ARRB2
miR-ex-21	ARRB2
miR-ex-152	ARSA
miR-ex-4	ARSA
miR-ex-48	ARSA
miR-ex-54	ARSA
miR-ex-78	ARSA
miR-ex-83	ARSA
miR-ex-84	ARSA
miR-ex-86	ARSA
miR-ex-98	ARSA
miR-ex-126	ARSB
miR-ex-4	ARSB
miR-ex-48	ARSB
miR-ex-74	ARSB
miR-ex-78	ARSB
miR-ex-83	ARSB
miR-ex-84	ARSB
miR-ex-96	ARSB
miR-ex-103	ARSD
miR-ex-86	ARSD
miR-ex-98	ARSD
miR-ex-130	ARSG
miR-ex-152	ARSG
miR-ex-48	ARSG
miR-ex-130	ARSK
miR-ex-152	ARSK
miR-ex-42	ARSK
miR-ex-48	ARSK
miR-ex-58	ARSK
miR-ex-90	ARSK
miR-ex-152	ARSL
miR-ex-139	ART4
miR-ex-146	ART4
miR-ex-89	ART4
miR-ex-103	AS3MT
miR-ex-53	AS3MT
miR-ex-55	AS3MT
miR-ex-89	AS3MT
miR-ex-98	AS3MT
miR-ex-140	ASB11
miR-ex-152	ASB11
miR-ex-89	ASB11
miR-ex-4	ASB16
miR-ex-55	ASB16
miR-ex-78	ASB16
miR-ex-84	ASB16
miR-ex-98	ASB18
miR-ex-23	ASB3
miR-ex-126	ASB6
miR-ex-134	ASB6
miR-ex-155	ASB6
miR-ex-86	ASB6
miR-ex-76	ASB8
miR-ex-89	ASB8
miR-ex-76	ASIC1
miR-ex-87	ASIC3
miR-ex-112	ASIC4
miR-ex-118	ASIC4
miR-ex-122	ASIC4
miR-ex-142	ASIC4
miR-ex-152	ASL
miR-ex-4	ASPA
miR-ex-48	ASPA
miR-ex-53	ASPA
miR-ex-74	ASPA
miR-ex-78	ASPA
miR-ex-84	ASPA
miR-ex-89	ASPA
miR-ex-42	ASPSCR1
miR-ex-43	ASPSCR1
miR-ex-152	ATAD3B
miR-ex-48	ATAD3B
miR-ex-89	ATAD3B
miR-ex-4	ATAD3C
miR-ex-48	ATAD3C
miR-ex-78	ATAD3C
miR-ex-84	ATAD3C
miR-ex-126	ATAD5
miR-ex-4	ATAD5
miR-ex-74	ATAD5
miR-ex-78	ATAD5
miR-ex-83	ATAD5
miR-ex-84	ATAD5
miR-ex-86	ATAD5
miR-ex-139	ATCAY
miR-ex-143	ATCAY
miR-ex-152	ATCAY
miR-ex-48	ATCAY
miR-ex-89	ATCAY
miR-ex-103	ATE1
miR-ex-86	ATE1
miR-ex-98	ATE1
miR-ex-49	ATF3
miR-ex-112	ATF6B
miR-ex-114	ATF6B
miR-ex-118	ATF6B
miR-ex-122	ATF6B
miR-ex-21	ATF6B
miR-ex-23	ATF6B
miR-ex-130	ATF6
miR-ex-139	ATF6
miR-ex-140	ATF6
miR-ex-156	ATF6
miR-ex-4	ATF6
miR-ex-42	ATF6
miR-ex-47	ATF6
miR-ex-48	ATF6
miR-ex-54	ATF6
miR-ex-55	ATF6
miR-ex-58	ATF6
miR-ex-74	ATF6
miR-ex-78	ATF6
miR-ex-83	ATF6
miR-ex-84	ATF6
miR-ex-89	ATF6
miR-ex-90	ATF6
miR-ex-55	ATF7IP2
miR-ex-103	ATF7IP
miR-ex-140	ATF7IP
miR-ex-55	ATF7IP
miR-ex-86	ATF7IP
miR-ex-155	ATG12
miR-ex-156	ATG12
miR-ex-55	ATG12
miR-ex-98	ATG12
miR-ex-76	ATG13
miR-ex-152	ATG14
miR-ex-4	ATG14
miR-ex-47	ATG14
miR-ex-48	ATG14
miR-ex-74	ATG14
miR-ex-78	ATG14
miR-ex-84	ATG14
miR-ex-103	ATG2B
miR-ex-155	ATG2B
miR-ex-98	ATG2B
miR-ex-103	ATL2
miR-ex-155	ATL2
miR-ex-4	ATL2
miR-ex-55	ATL2
miR-ex-74	ATL2
miR-ex-78	ATL2
miR-ex-84	ATL2
miR-ex-86	ATL2
miR-ex-98	ATL2
miR-ex-103	ATL3
miR-ex-126	ATL3
miR-ex-4	ATL3
miR-ex-55	ATL3
miR-ex-74	ATL3
miR-ex-78	ATL3
miR-ex-84	ATL3
miR-ex-86	ATL3
miR-ex-103	ATM
miR-ex-126	ATM
miR-ex-134	ATM
miR-ex-143	ATM
miR-ex-59	ATM
miR-ex-74	ATM
miR-ex-78	ATM
miR-ex-83	ATM
miR-ex-84	ATM
miR-ex-86	ATM
miR-ex-89	ATM
miR-ex-116	ATN1
miR-ex-76	ATN1
miR-ex-83	ATOX1
miR-ex-55	ATP13A4
miR-ex-76	ATP1A3
miR-ex-77	ATP1B2
miR-ex-126	ATP1B4
miR-ex-143	ATP1B4
miR-ex-155	ATP1B4
miR-ex-74	ATP1B4
miR-ex-78	ATP1B4
miR-ex-84	ATP1B4
miR-ex-98	ATP1B4
miR-ex-63	ATP2B2
miR-ex-87	ATP2B2
miR-ex-103	ATP5F1A
miR-ex-4	ATP5F1A
miR-ex-53	ATP5F1A
miR-ex-59	ATP5F1A
miR-ex-78	ATP5F1A
miR-ex-83	ATP5F1A
miR-ex-84	ATP5F1A
miR-ex-89	ATP5F1A
miR-ex-97	ATP5F1A
miR-ex-98	ATP5F1A
miR-ex-76	ATP5MC2
miR-ex-126	ATP5MG
miR-ex-143	ATP5MG
miR-ex-4	ATP5MG
miR-ex-47	ATP5MG
miR-ex-48	ATP5MG
miR-ex-55	ATP5MG
miR-ex-58	ATP5MG
miR-ex-78	ATP5MG
miR-ex-83	ATP5MG
miR-ex-84	ATP5MG
miR-ex-89	ATP5MG
miR-ex-98	ATP5MG
miR-ex-4	ATP5MJ
miR-ex-53	ATP5MJ
miR-ex-54	ATP5MJ
miR-ex-59	ATP5MJ
miR-ex-74	ATP5MJ
miR-ex-78	ATP5MJ
miR-ex-83	ATP5MJ
miR-ex-84	ATP5MJ
miR-ex-139	ATP5PB
miR-ex-143	ATP5PB
miR-ex-57	ATP5PB
miR-ex-89	ATP5PB
miR-ex-48	ATP6V0A1
miR-ex-126	ATP6V0A2
miR-ex-55	ATP6V0A2
miR-ex-83	ATP6V0A2
miR-ex-86	ATP6V0A2
miR-ex-98	ATP6V0A2
miR-ex-55	ATP6V0D2
miR-ex-83	ATP6V0D2
miR-ex-98	ATP6V0D2
miR-ex-112	ATP6V0E2
miR-ex-118	ATP6V0E2
miR-ex-122	ATP6V0E2
miR-ex-156	ATP6V1A
miR-ex-4	ATP6V1A
miR-ex-55	ATP6V1A
miR-ex-60	ATP6V1A
miR-ex-78	ATP6V1A
miR-ex-83	ATP6V1A
miR-ex-84	ATP6V1A
miR-ex-86	ATP6V1A
miR-ex-98	ATP6V1A
miR-ex-4	ATP7A
miR-ex-54	ATP7A
miR-ex-55	ATP7A
miR-ex-59	ATP7A
miR-ex-74	ATP7A
miR-ex-76	ATP7A
miR-ex-78	ATP7A
miR-ex-83	ATP7A
miR-ex-84	ATP7A
miR-ex-98	ATP7A
miR-ex-143	ATP8B1
miR-ex-47	ATP8B1
miR-ex-89	ATP8B1
miR-ex-103	ATP8B2
miR-ex-155	ATP8B2
miR-ex-83	ATP8B2
miR-ex-86	ATP8B2
miR-ex-98	ATP8B2
miR-ex-4	ATP8B3
miR-ex-54	ATP8B3
miR-ex-74	ATP8B3
miR-ex-78	ATP8B3
miR-ex-83	ATP8B3
miR-ex-84	ATP8B3
miR-ex-112	ATRIP
miR-ex-118	ATRIP
miR-ex-122	ATRIP
miR-ex-23	ATRIP
miR-ex-32	ATRIP
miR-ex-112	ATRN
miR-ex-118	ATRN
miR-ex-122	ATRN
miR-ex-23	ATRN
miR-ex-140	ATXN2
miR-ex-152	ATXN2
miR-ex-76	ATXN2
miR-ex-103	ATXN3
miR-ex-152	ATXN3
miR-ex-55	ATXN3
miR-ex-98	ATXN3
miR-ex-76	ATXN7L2
miR-ex-156	AUNIP
miR-ex-55	AUNIP
miR-ex-83	AUNIP
miR-ex-134	AUTS2
miR-ex-152	AUTS2
miR-ex-23	AUTS2
miR-ex-3	AUTS2
miR-ex-35	AUTS2
miR-ex-38	AUTS2
miR-ex-56	AUTS2
miR-ex-74	AUTS2
miR-ex-83	AUTS2
miR-ex-86	AUTS2
miR-ex-96	AUTS2
miR-ex-4	AVL9
miR-ex-78	AVL9
miR-ex-84	AVL9
miR-ex-98	AVL9
miR-ex-103	AVPR1A
miR-ex-59	AVPR1A
miR-ex-74	AVPR1A
miR-ex-77	AVPR1A
miR-ex-83	AVPR1A
miR-ex-86	AVPR1A
miR-ex-98	AVPR1A
miR-ex-126	AXL
miR-ex-4	AXL
miR-ex-74	AXL
miR-ex-78	AXL
miR-ex-84	AXL
miR-ex-139	AZIN2
miR-ex-143	AZIN2
miR-ex-103	AZU1
miR-ex-156	AZU1
miR-ex-4	AZU1
miR-ex-40	AZU1
miR-ex-43	AZU1
miR-ex-54	AZU1
miR-ex-55	AZU1
miR-ex-74	AZU1
miR-ex-78	AZU1
miR-ex-83	AZU1
miR-ex-84	AZU1
miR-ex-86	AZU1
miR-ex-98	AZU1
miR-ex-126	B3GALNT2
miR-ex-78	B3GALNT2
miR-ex-84	B3GALNT2
miR-ex-86	B3GALNT2
miR-ex-98	B3GALNT2
miR-ex-4	B3GALT1
miR-ex-53	B3GALT1
miR-ex-55	B3GALT1
miR-ex-78	B3GALT1
miR-ex-83	B3GALT1
miR-ex-84	B3GALT1
miR-ex-98	B3GALT1
miR-ex-134	B3GALT9
miR-ex-4	B3GALT9
miR-ex-47	B3GALT9
miR-ex-48	B3GALT9
miR-ex-74	B3GALT9
miR-ex-78	B3GALT9
miR-ex-83	B3GALT9
miR-ex-84	B3GALT9
miR-ex-89	B3GALT9
miR-ex-98	B3GALT9
miR-ex-53	B3GAT3
miR-ex-83	B3GAT3
miR-ex-86	B3GAT3
miR-ex-98	B3GAT3
miR-ex-140	B3GNT6
miR-ex-55	B4GALNT1
miR-ex-112	B4GALT5
miR-ex-118	B4GALT5
miR-ex-122	B4GALT5
miR-ex-119	B9D1
miR-ex-89	BACE2
miR-ex-55	BAG1
miR-ex-89	BAG1
miR-ex-4	BAG2
miR-ex-74	BAG2
miR-ex-78	BAG2
miR-ex-84	BAG2
miR-ex-98	BAG2
miR-ex-59	BAG5
miR-ex-77	BAG5
miR-ex-98	BAG5
miR-ex-112	BAHD1
miR-ex-118	BAHD1
miR-ex-122	BAHD1
miR-ex-140	BAIAP2L1
miR-ex-98	BANF2
miR-ex-76	BATF2
miR-ex-43	BATF3
miR-ex-41	BATF
miR-ex-76	BAZ2A
miR-ex-87	BBC3
miR-ex-134	BBIP1
miR-ex-55	BBIP1
miR-ex-59	BBIP1
miR-ex-79	BBIP1
miR-ex-83	BBIP1
miR-ex-86	BBIP1
miR-ex-4	BBS5
miR-ex-78	BBS5
miR-ex-84	BBS5
miR-ex-87	BBS5
miR-ex-88	BBS5
miR-ex-76	BCAM
miR-ex-87	BCAM
miR-ex-48	BCAP29
miR-ex-55	BCAS4
miR-ex-130	BCDIN3D
miR-ex-139	BCDIN3D
miR-ex-140	BCDIN3D
miR-ex-143	BCDIN3D
miR-ex-42	BCDIN3D
miR-ex-47	BCDIN3D
miR-ex-58	BCDIN3D
miR-ex-89	BCDIN3D
miR-ex-90	BCDIN3D
miR-ex-154	BCKDHB
miR-ex-55	BCKDHB
miR-ex-83	BCKDHB
miR-ex-4	BCL10
miR-ex-54	BCL10
miR-ex-74	BCL10
miR-ex-78	BCL10
miR-ex-84	BCL10
miR-ex-77	BCL11A
miR-ex-76	BCL2L11
miR-ex-139	BCL2L15
miR-ex-140	BCL2L15
miR-ex-152	BCL2L15
miR-ex-155	BCL2L15
miR-ex-4	BCL2L15
miR-ex-48	BCL2L15
miR-ex-55	BCL2L15
miR-ex-74	BCL2L15
miR-ex-78	BCL2L15
miR-ex-84	BCL2L15
miR-ex-89	BCL2L15
miR-ex-152	BCL7C
miR-ex-112	BCL9L
miR-ex-114	BCL9L
miR-ex-118	BCL9L
miR-ex-119	BCL9L
miR-ex-122	BCL9L
miR-ex-21	BCL9L
miR-ex-23	BCL9L
miR-ex-35	BCL9L
miR-ex-76	BCL9L
miR-ex-112	BCL9
miR-ex-114	BCL9
miR-ex-118	BCL9
miR-ex-122	BCL9
miR-ex-23	BCL9
miR-ex-155	BCLAF3
miR-ex-4	BCLAF3
miR-ex-48	BCLAF3
miR-ex-59	BCLAF3
miR-ex-74	BCLAF3
miR-ex-78	BCLAF3
miR-ex-83	BCLAF3
miR-ex-84	BCLAF3
miR-ex-89	BCLAF3
miR-ex-114	BCORL1
miR-ex-134	BDH1
miR-ex-139	BDH1
miR-ex-48	BDH1
miR-ex-55	BDH1
miR-ex-59	BDH1
miR-ex-86	BDH1
miR-ex-89	BDH1
miR-ex-98	BDH1
miR-ex-47	BEND2
miR-ex-58	BEND7
miR-ex-143	BFAR
miR-ex-89	BFAR
miR-ex-143	BHMT2
miR-ex-48	BHMT2
miR-ex-76	BICDL1
miR-ex-112	BICRA
miR-ex-118	BICRA
miR-ex-122	BICRA
miR-ex-87	BICRA
miR-ex-152	BIRC6
miR-ex-78	BIRC7
miR-ex-84	BIRC7
miR-ex-130	BIVM
miR-ex-140	BIVM
miR-ex-42	BIVM
miR-ex-58	BIVM
miR-ex-89	BIVM
miR-ex-90	BIVM
miR-ex-140	BLM
miR-ex-155	BLM
miR-ex-55	BLOC1S2
miR-ex-78	BLOC1S2
miR-ex-83	BLOC1S2
miR-ex-84	BLOC1S2
miR-ex-83	BLOC1S3
miR-ex-143	BLOC1S5
miR-ex-89	BLOC1S6
miR-ex-89	BLZF1
miR-ex-155	BMP3
miR-ex-4	BMP3
miR-ex-78	BMP3
miR-ex-84	BMP3
miR-ex-98	BMP3
miR-ex-143	BMP7
miR-ex-126	BMP8A
miR-ex-134	BMP8A
miR-ex-4	BMP8A
miR-ex-54	BMP8A
miR-ex-74	BMP8A
miR-ex-78	BMP8A
miR-ex-84	BMP8A
miR-ex-140	BMP8B
miR-ex-139	BMPR1A
miR-ex-48	BMPR1A
miR-ex-53	BMPR1A
miR-ex-83	BMPR1A
miR-ex-152	BMPR2
miR-ex-139	BMS1
miR-ex-143	BMS1
miR-ex-152	BMS1
miR-ex-86	BNIP2
miR-ex-98	BNIP2
miR-ex-103	BNIP3
miR-ex-134	BNIP3
miR-ex-60	BNIP3
miR-ex-83	BNIP3
miR-ex-86	BNIP3
miR-ex-98	BNIP3
miR-ex-53	BNIPL
miR-ex-74	BNIPL
miR-ex-86	BNIPL
miR-ex-96	BNIPL
miR-ex-98	BNIPL
miR-ex-103	BORCS5
miR-ex-140	BORCS5
miR-ex-3	BORCS5
miR-ex-31	BORCS5
miR-ex-33	BORCS5
miR-ex-36	BORCS5
miR-ex-4	BORCS5
miR-ex-43	BORCS5
miR-ex-48	BORCS5
miR-ex-74	BORCS5
miR-ex-78	BORCS5
miR-ex-84	BORCS5
miR-ex-86	BORCS5
miR-ex-98	BORCS5
miR-ex-139	BORCS7
miR-ex-143	BORCS7
miR-ex-152	BORCS7
miR-ex-89	BORCS7
miR-ex-76	BPIFB2
miR-ex-76	BPIFB4
miR-ex-152	BPNT1
miR-ex-53	BPNT1
miR-ex-83	BPNT1
miR-ex-86	BPNT1
miR-ex-89	BPNT1
miR-ex-96	BPNT1
miR-ex-98	BPNT1
miR-ex-55	BPNT2
miR-ex-139	BRAF
miR-ex-4	BRAF
miR-ex-48	BRAF
miR-ex-53	BRAF
miR-ex-54	BRAF
miR-ex-55	BRAF
miR-ex-74	BRAF
miR-ex-78	BRAF
miR-ex-84	BRAF
miR-ex-89	BRAF
miR-ex-98	BRAF
miR-ex-140	BRCA1
miR-ex-152	BRCA1
miR-ex-60	BRCA2
miR-ex-78	BRCA2
miR-ex-84	BRCA2
miR-ex-98	BRCA2
miR-ex-74	BRD3OS
miR-ex-83	BRD3OS
miR-ex-98	BRD3OS
miR-ex-35	BRD4
miR-ex-87	BRD4
miR-ex-76	BRF1
miR-ex-74	BRI3BP
miR-ex-89	BRI3BP
miR-ex-130	BRIP1
miR-ex-139	BRIP1
miR-ex-140	BRIP1
miR-ex-143	BRIP1
miR-ex-156	BRIP1
miR-ex-42	BRIP1
miR-ex-47	BRIP1
miR-ex-58	BRIP1
miR-ex-74	BRIP1
miR-ex-89	BRIP1
miR-ex-90	BRIP1
miR-ex-76	BRME1
miR-ex-4	BROX
miR-ex-54	BROX
miR-ex-55	BROX
miR-ex-74	BROX
miR-ex-78	BROX
miR-ex-83	BROX
miR-ex-84	BROX
miR-ex-119	BRSK2
miR-ex-19	BRSK2
miR-ex-22	BRSK2
miR-ex-23	BRSK2
miR-ex-63	BRSK2
miR-ex-89	BRWD3
miR-ex-112	BSCL2
miR-ex-118	BSCL2
miR-ex-122	BSCL2
miR-ex-23	BSCL2
miR-ex-143	BSND
miR-ex-155	BSND
miR-ex-98	BSND
miR-ex-55	BST1
miR-ex-83	BST1
miR-ex-155	BTBD19
miR-ex-53	BTBD19
miR-ex-83	BTBD19
miR-ex-86	BTBD19
miR-ex-87	BTBD19
miR-ex-98	BTBD19
miR-ex-103	BTD
miR-ex-126	BTD
miR-ex-155	BTD
miR-ex-156	BTD
miR-ex-59	BTD
miR-ex-77	BTD
miR-ex-79	BTD
miR-ex-83	BTD
miR-ex-86	BTD
miR-ex-96	BTD
miR-ex-98	BTD
miR-ex-103	BTN3A1
miR-ex-83	BTN3A1
miR-ex-98	BTN3A1
miR-ex-152	BTN3A2
miR-ex-47	BTN3A2
miR-ex-48	BTN3A2
miR-ex-57	BTN3A2
miR-ex-58	BTN3A2
miR-ex-89	BTN3A2
miR-ex-55	BTNL9
miR-ex-126	BUB3
miR-ex-4	BUB3
miR-ex-78	BUB3
miR-ex-84	BUB3
miR-ex-139	BVES
miR-ex-4	BVES
miR-ex-55	BVES
miR-ex-74	BVES
miR-ex-78	BVES
miR-ex-83	BVES
miR-ex-84	BVES
miR-ex-89	BVES
miR-ex-154	BZW1
miR-ex-155	BZW1
miR-ex-3	BZW1
miR-ex-4	BZW1
miR-ex-53	BZW1
miR-ex-74	BZW1
miR-ex-78	BZW1
miR-ex-84	BZW1
miR-ex-139	C10orf53
miR-ex-143	C10orf53
miR-ex-57	C10orf53
miR-ex-89	C10orf53
miR-ex-155	C10orf67
miR-ex-152	C10orf95
miR-ex-76	C10orf95
miR-ex-143	C11orf1
miR-ex-152	C11orf1
miR-ex-57	C11orf1
miR-ex-89	C11orf1
miR-ex-152	C11orf54
miR-ex-126	C11orf58
miR-ex-134	C11orf58
miR-ex-4	C11orf58
miR-ex-48	C11orf58
miR-ex-54	C11orf58
miR-ex-55	C11orf58
miR-ex-59	C11orf58
miR-ex-74	C11orf58
miR-ex-77	C11orf58
miR-ex-78	C11orf58
miR-ex-83	C11orf58
miR-ex-84	C11orf58
miR-ex-47	C12orf43
miR-ex-143	C14orf119
miR-ex-4	C14orf119
miR-ex-48	C14orf119
miR-ex-54	C14orf119
miR-ex-74	C14orf119
miR-ex-78	C14orf119
miR-ex-79	C14orf119
miR-ex-84	C14orf119
miR-ex-86	C14orf119
miR-ex-139	C15orf40
miR-ex-140	C15orf40
miR-ex-143	C15orf40
miR-ex-152	C15orf40
miR-ex-47	C15orf40
miR-ex-48	C15orf40
miR-ex-55	C15orf40
miR-ex-83	C15orf40
miR-ex-89	C15orf40
miR-ex-155	C15orf61
miR-ex-98	C15orf61
miR-ex-103	C16orf72
miR-ex-152	C16orf72
miR-ex-3	C16orf72
miR-ex-4	C16orf72
miR-ex-55	C16orf72
miR-ex-59	C16orf72
miR-ex-74	C16orf72
miR-ex-77	C16orf72
miR-ex-78	C16orf72
miR-ex-84	C16orf72
miR-ex-86	C16orf72
miR-ex-126	C16orf87
miR-ex-4	C16orf87
miR-ex-55	C16orf87
miR-ex-74	C16orf87
miR-ex-78	C16orf87
miR-ex-84	C16orf87
miR-ex-86	C16orf87
miR-ex-103	C17orf113
miR-ex-155	C17orf113
miR-ex-4	C17orf113
miR-ex-54	C17orf113
miR-ex-55	C17orf113
miR-ex-74	C17orf113
miR-ex-78	C17orf113
miR-ex-83	C17orf113
miR-ex-84	C17orf113
miR-ex-86	C17orf113
miR-ex-98	C17orf113
miR-ex-126	C17orf75
miR-ex-130	C17orf75
miR-ex-134	C17orf75
miR-ex-139	C17orf75
miR-ex-143	C17orf75
miR-ex-152	C17orf75
miR-ex-42	C17orf75
miR-ex-47	C17orf75
miR-ex-48	C17orf75
miR-ex-55	C17orf75
miR-ex-58	C17orf75
miR-ex-89	C17orf75
miR-ex-90	C17orf75
miR-ex-156	C18orf25
miR-ex-4	C18orf25
miR-ex-78	C18orf25
miR-ex-84	C18orf25
miR-ex-98	C18orf25
miR-ex-78	C19orf12
miR-ex-83	C19orf12
miR-ex-84	C19orf12
miR-ex-96	C19orf12
miR-ex-103	C19orf25
miR-ex-156	C19orf25
miR-ex-55	C19orf25
miR-ex-74	C19orf25
miR-ex-83	C19orf25
miR-ex-86	C19orf25
miR-ex-140	C19orf47
miR-ex-156	C19orf54
miR-ex-55	C19orf54
miR-ex-78	C19orf54
miR-ex-84	C19orf54
miR-ex-96	C19orf54
miR-ex-83	C1GALT1
miR-ex-103	C1orf174
miR-ex-155	C1orf174
miR-ex-156	C1orf174
miR-ex-83	C1orf174
miR-ex-86	C1orf174
miR-ex-98	C1orf174
miR-ex-103	C1orf210
miR-ex-155	C1orf210
miR-ex-83	C1orf210
miR-ex-86	C1orf210
miR-ex-98	C1orf210
miR-ex-76	C1orf226
miR-ex-140	C1orf43
miR-ex-152	C1orf50
miR-ex-156	C1orf50
miR-ex-48	C1orf50
miR-ex-22	C1QL1
miR-ex-119	C1QL4
miR-ex-76	C1QTNF1
miR-ex-139	C1QTNF2
miR-ex-140	C1QTNF2
miR-ex-143	C1QTNF2
miR-ex-47	C1QTNF2
miR-ex-48	C1QTNF2
miR-ex-89	C1QTNF2
miR-ex-103	C1QTNF3
miR-ex-134	C1QTNF3
miR-ex-4	C1QTNF3
miR-ex-60	C1QTNF3
miR-ex-74	C1QTNF3
miR-ex-78	C1QTNF3
miR-ex-84	C1QTNF3
miR-ex-86	C1QTNF3
miR-ex-98	C1QTNF3
miR-ex-116	C1QTNF4
miR-ex-63	C1QTNF4
miR-ex-134	C1QTNF6
miR-ex-55	C1QTNF6
miR-ex-86	C1QTNF6
miR-ex-98	C1QTNF6
miR-ex-140	C1RL
miR-ex-152	C1RL
miR-ex-48	C1RL
miR-ex-57	C1RL
miR-ex-89	C1RL
miR-ex-98	C20orf203
miR-ex-21	C20orf204
miR-ex-35	C20orf204
miR-ex-76	C20orf27
miR-ex-76	C20orf96
miR-ex-139	C21orf62
miR-ex-140	C21orf62
miR-ex-143	C21orf62
miR-ex-89	C21orf62
miR-ex-139	C22orf39
miR-ex-143	C22orf39
miR-ex-89	C22orf39
miR-ex-55	C2CD2
miR-ex-103	C2CD3
miR-ex-55	C2CD3
miR-ex-83	C2CD3
miR-ex-86	C2CD3
miR-ex-87	C2CD3
miR-ex-98	C2CD3
miR-ex-47	C2CD4A
miR-ex-78	C2CD4A
miR-ex-84	C2CD4A
miR-ex-76	C2
miR-ex-48	C2orf50
miR-ex-74	C2orf50
miR-ex-78	C2orf50
miR-ex-84	C2orf50
miR-ex-126	C2orf68
miR-ex-130	C2orf68
miR-ex-140	C2orf68
miR-ex-42	C2orf68
miR-ex-47	C2orf68
miR-ex-48	C2orf68
miR-ex-58	C2orf68
miR-ex-78	C2orf68
miR-ex-84	C2orf68
miR-ex-89	C2orf68
miR-ex-90	C2orf68
miR-ex-87	C3
miR-ex-103	C3orf33
miR-ex-155	C3orf33
miR-ex-83	C3orf33
miR-ex-86	C3orf33
miR-ex-98	C3orf33
miR-ex-152	C3orf49
miR-ex-48	C3orf49
miR-ex-139	C3orf62
miR-ex-140	C3orf62
miR-ex-143	C3orf62
miR-ex-152	C3orf62
miR-ex-89	C3orf62
miR-ex-155	C3orf70
miR-ex-3	C3orf70
miR-ex-4	C3orf70
miR-ex-53	C3orf70
miR-ex-74	C3orf70
miR-ex-78	C3orf70
miR-ex-84	C3orf70
miR-ex-140	C4orf19
miR-ex-143	C4orf19
miR-ex-48	C4orf19
miR-ex-55	C4orf19
miR-ex-83	C4orf19
miR-ex-140	C4orf3
miR-ex-143	C5AR1
miR-ex-48	C5AR1
miR-ex-143	C5AR2
miR-ex-152	C5AR2
miR-ex-4	C5AR2
miR-ex-48	C5AR2
miR-ex-53	C5AR2
miR-ex-54	C5AR2
miR-ex-55	C5AR2
miR-ex-58	C5AR2
miR-ex-77	C5AR2
miR-ex-78	C5AR2
miR-ex-84	C5AR2
miR-ex-98	C5AR2
miR-ex-143	C5orf24
miR-ex-103	C6orf132
miR-ex-140	C6orf132
miR-ex-156	C6orf132
miR-ex-59	C6orf132
miR-ex-77	C6orf132
miR-ex-79	C6orf132
miR-ex-83	C6orf132
miR-ex-86	C6orf132
miR-ex-96	C6orf132
miR-ex-98	C6orf132
miR-ex-142	C6orf47
miR-ex-103	C7
miR-ex-154	C7
miR-ex-4	C7
miR-ex-55	C7
miR-ex-78	C7
miR-ex-84	C7
miR-ex-86	C7
miR-ex-98	C7
miR-ex-140	C8orf34
miR-ex-143	C8orf34
miR-ex-152	C8orf34
miR-ex-48	C8orf34
miR-ex-89	C8orf34
miR-ex-140	C8orf44-SGK3
miR-ex-152	C8orf44-SGK3
miR-ex-134	C9orf85
miR-ex-156	C9orf85
miR-ex-4	C9orf85
miR-ex-41	C9orf85
miR-ex-43	C9orf85
miR-ex-48	C9orf85
miR-ex-54	C9orf85
miR-ex-74	C9orf85
miR-ex-78	C9orf85
miR-ex-83	C9orf85
miR-ex-84	C9orf85
miR-ex-143	CA12
miR-ex-89	CA12
miR-ex-98	CA13
miR-ex-126	CA5B
miR-ex-139	CA5B
miR-ex-155	CA5B
miR-ex-4	CA5B
miR-ex-53	CA5B
miR-ex-55	CA5B
miR-ex-74	CA5B
miR-ex-78	CA5B
miR-ex-84	CA5B
miR-ex-98	CA5B
miR-ex-55	CA6
miR-ex-74	CA6
miR-ex-79	CA6
miR-ex-83	CA6
miR-ex-152	CABP4
miR-ex-42	CABP4
miR-ex-58	CABP4
miR-ex-89	CABP4
miR-ex-76	CACNA1B
miR-ex-112	CACNA1I
miR-ex-118	CACNA1I
miR-ex-122	CACNA1I
miR-ex-23	CACNA1I
miR-ex-76	CACNB1
miR-ex-143	CACNB2
miR-ex-48	CACNB2
miR-ex-89	CACNB2
miR-ex-89	CACNB4
miR-ex-126	CACNG5
miR-ex-143	CACNG5
miR-ex-76	CACNG5
miR-ex-83	CACNG5
miR-ex-86	CACNG5
miR-ex-112	CACNG7
miR-ex-118	CACNG7
miR-ex-122	CACNG7
miR-ex-21	CACNG7
miR-ex-23	CACNG7
miR-ex-76	CACNG7
miR-ex-112	CACNG8
miR-ex-118	CACNG8
miR-ex-122	CACNG8
miR-ex-143	CACNG8
miR-ex-155	CACNG8
miR-ex-48	CACNG8
miR-ex-48	CACUL1
miR-ex-74	CACUL1
miR-ex-114	CADM3
miR-ex-21	CADM3
miR-ex-23	CADM3
miR-ex-112	CADM4
miR-ex-114	CADM4
miR-ex-118	CADM4
miR-ex-122	CADM4
miR-ex-21	CADM4
miR-ex-134	CALCOCO2
miR-ex-139	CALN1
miR-ex-47	CALN1
miR-ex-89	CALN1
miR-ex-76	CALU
miR-ex-87	CALY
miR-ex-139	CAMK1D
miR-ex-140	CAMK1D
miR-ex-143	CAMK1D
miR-ex-47	CAMK1D
miR-ex-48	CAMK1D
miR-ex-89	CAMK1D
miR-ex-76	CAMK2D
miR-ex-83	CAMKMT
miR-ex-112	CAMKV
miR-ex-118	CAMKV
miR-ex-122	CAMKV
miR-ex-21	CAMKV
miR-ex-55	CAMLG
miR-ex-80	CAMLG
miR-ex-83	CAMLG
miR-ex-98	CAMLG
miR-ex-87	CAMTA1
miR-ex-76	CAMTA2
miR-ex-140	CAND1
miR-ex-143	CAND1
miR-ex-152	CAND1
miR-ex-58	CAND1
miR-ex-74	CAND1
miR-ex-78	CAND1
miR-ex-84	CAND1
miR-ex-98	CAND1
miR-ex-71	CAPN1
miR-ex-140	CAPZA2
miR-ex-143	CAPZA2
miR-ex-152	CAPZA2
miR-ex-42	CAPZA2
miR-ex-47	CAPZA2
miR-ex-48	CAPZA2
miR-ex-57	CAPZA2
miR-ex-58	CAPZA2
miR-ex-89	CAPZA2
miR-ex-90	CAPZA2
miR-ex-156	CARD6
miR-ex-55	CARD6
miR-ex-83	CARD6
miR-ex-4	CARD8
miR-ex-74	CARD8
miR-ex-78	CARD8
miR-ex-84	CARD8
miR-ex-86	CARD8
miR-ex-143	CARF
miR-ex-152	CARF
miR-ex-47	CARF
miR-ex-89	CARF
miR-ex-21	CARHSP1
miR-ex-74	CARHSP1
miR-ex-139	CASK
miR-ex-143	CASK
miR-ex-48	CASK
miR-ex-89	CASK
miR-ex-48	CASP10
miR-ex-53	CASP2
miR-ex-96	CASP2
miR-ex-89	CASP6
miR-ex-55	CASP8
miR-ex-76	CASP8
miR-ex-78	CASP8
miR-ex-83	CASP8
miR-ex-84	CASP8
miR-ex-86	CASP8
[truncated: 16,421 more rows]

## Sheet: Table S3
Novel miRNAs	Target downregulated genes
miR-ex-143	A1CF
miR-ex-114	ABAT
miR-ex-4	ABCA13
miR-ex-53	ABCA13
miR-ex-74	ABCA13
miR-ex-78	ABCA13
miR-ex-83	ABCA13
miR-ex-84	ABCA13
miR-ex-96	ABCA13
miR-ex-98	ABCA13
miR-ex-103	ABCC6
miR-ex-143	ABCC6
miR-ex-55	ABCC6
miR-ex-83	ABCC6
miR-ex-152	ABCG8
miR-ex-53	ACAA2
miR-ex-55	ACAA2
miR-ex-74	ACAA2
miR-ex-83	ACAA2
miR-ex-96	ACAA2
miR-ex-98	ACAA2
miR-ex-136	ACACB
miR-ex-55	ACACB
miR-ex-83	ACADM
miR-ex-55	ACADSB
miR-ex-4	ACE2
miR-ex-54	ACE2
miR-ex-74	ACE2
miR-ex-78	ACE2
miR-ex-83	ACE2
miR-ex-84	ACE2
miR-ex-143	ACOT11
miR-ex-4	ACOT11
miR-ex-48	ACOT11
miR-ex-78	ACOT11
miR-ex-84	ACOT11
miR-ex-89	ACOT11
miR-ex-48	ACSL6
miR-ex-58	ACSL6
miR-ex-74	ACSL6
miR-ex-89	ACSL6
miR-ex-143	ACSS3
miR-ex-139	ADCY1
miR-ex-140	ADCY1
miR-ex-83	ADGRF1
miR-ex-3	ADIPOQ
miR-ex-55	ADIPOQ
miR-ex-83	ADRA1A
miR-ex-112	ADRA1B
miR-ex-114	ADRA1B
miR-ex-118	ADRA1B
miR-ex-122	ADRA1B
miR-ex-21	ADRA1B
miR-ex-23	ADRA1B
miR-ex-112	ADRA2C
miR-ex-118	ADRA2C
miR-ex-122	ADRA2C
miR-ex-155	AGBL4
miR-ex-86	AGBL4
miR-ex-103	AGMAT
miR-ex-139	AGMAT
miR-ex-140	AGMAT
miR-ex-143	AGMAT
miR-ex-4	AGMAT
miR-ex-47	AGMAT
miR-ex-74	AGMAT
miR-ex-78	AGMAT
miR-ex-83	AGMAT
miR-ex-84	AGMAT
miR-ex-86	AGMAT
miR-ex-98	AGMAT
miR-ex-139	AGMO
miR-ex-143	AGMO
miR-ex-146	AGMO
miR-ex-103	AGXT
miR-ex-3	AGXT
miR-ex-55	AGXT
miR-ex-59	AGXT
miR-ex-77	AGXT
miR-ex-83	AGXT
miR-ex-86	AGXT
miR-ex-98	AGXT
miR-ex-139	AIFM1
miR-ex-143	AIFM1
miR-ex-152	AIFM1
miR-ex-89	AIFM1
miR-ex-139	AK3
miR-ex-140	AK3
miR-ex-152	AK3
miR-ex-48	AK3
miR-ex-58	AK3
miR-ex-139	AKAP6
miR-ex-152	AKAP6
miR-ex-103	ALDH6A1
miR-ex-134	ALDH6A1
miR-ex-155	ALDH6A1
miR-ex-3	ALDH6A1
miR-ex-55	ALDH6A1
miR-ex-59	ALDH6A1
miR-ex-77	ALDH6A1
miR-ex-86	ALDH6A1
miR-ex-98	ALDH6A1
miR-ex-21	ALPI
miR-ex-74	ANK2
miR-ex-83	ANK2
miR-ex-98	ANK2
miR-ex-103	ANK3
miR-ex-155	ANK3
miR-ex-86	ANK3
miR-ex-98	ANK3
miR-ex-140	ANKRD45
miR-ex-152	ANKS4B
miR-ex-155	ANKS4B
miR-ex-139	AP3B2
miR-ex-4	AP3B2
miR-ex-48	AP3B2
miR-ex-78	AP3B2
miR-ex-84	AP3B2
miR-ex-98	APELA
miR-ex-4	APOB
miR-ex-59	APOB
miR-ex-78	APOB
miR-ex-83	APOB
miR-ex-84	APOB
miR-ex-103	AQP6
miR-ex-3	AQP6
miR-ex-33	AQP6
miR-ex-36	AQP6
miR-ex-4	AQP6
miR-ex-43	AQP6
miR-ex-74	AQP6
miR-ex-78	AQP6
miR-ex-83	AQP6
miR-ex-84	AQP6
miR-ex-98	AQP6
miR-ex-152	ARSL
miR-ex-4	ASB16
miR-ex-55	ASB16
miR-ex-78	ASB16
miR-ex-84	ASB16
miR-ex-4	ASPA
miR-ex-48	ASPA
miR-ex-53	ASPA
miR-ex-74	ASPA
miR-ex-78	ASPA
miR-ex-84	ASPA
miR-ex-89	ASPA
miR-ex-55	ATP13A4
miR-ex-77	ATP1B2
miR-ex-55	ATP6V0D2
miR-ex-83	ATP6V0D2
miR-ex-98	ATP6V0D2
miR-ex-103	AVPR1A
miR-ex-59	AVPR1A
miR-ex-74	AVPR1A
miR-ex-77	AVPR1A
miR-ex-83	AVPR1A
miR-ex-86	AVPR1A
miR-ex-98	AVPR1A
miR-ex-4	B3GALT1
miR-ex-53	B3GALT1
miR-ex-55	B3GALT1
miR-ex-78	B3GALT1
miR-ex-83	B3GALT1
miR-ex-84	B3GALT1
miR-ex-98	B3GALT1
miR-ex-58	BEND7
miR-ex-143	BHMT2
miR-ex-48	BHMT2
miR-ex-143	BMP7
miR-ex-143	BSND
miR-ex-155	BSND
miR-ex-98	BSND
miR-ex-55	BTNL9
miR-ex-152	C11orf54
miR-ex-48	C2orf50
miR-ex-74	C2orf50
miR-ex-78	C2orf50
miR-ex-84	C2orf50
miR-ex-103	C3orf33
miR-ex-155	C3orf33
miR-ex-83	C3orf33
miR-ex-86	C3orf33
miR-ex-98	C3orf33
miR-ex-103	C7
miR-ex-154	C7
miR-ex-4	C7
miR-ex-55	C7
miR-ex-78	C7
miR-ex-84	C7
miR-ex-86	C7
miR-ex-98	C7
miR-ex-143	CACNB2
miR-ex-48	CACNB2
miR-ex-89	CACNB2
miR-ex-89	CACNB4
miR-ex-143	CASR
miR-ex-139	CCDC198
miR-ex-143	CCDC198
miR-ex-89	CCDC198
miR-ex-55	CCDC38
miR-ex-19	CCNP
miR-ex-22	CCNP
miR-ex-63	CCNP
miR-ex-103	CD300LG
miR-ex-156	CD300LG
miR-ex-4	CD300LG
miR-ex-48	CD300LG
miR-ex-74	CD300LG
miR-ex-76	CD300LG
miR-ex-78	CD300LG
miR-ex-83	CD300LG
miR-ex-84	CD300LG
miR-ex-86	CD300LG
miR-ex-76	CDC20B
miR-ex-53	CDH6
miR-ex-55	CDH6
miR-ex-74	CDH6
miR-ex-78	CDH6
miR-ex-84	CDH6
miR-ex-134	CDH7
miR-ex-4	CDH7
miR-ex-54	CDH7
miR-ex-55	CDH7
miR-ex-74	CDH7
miR-ex-78	CDH7
miR-ex-84	CDH7
miR-ex-21	CDHR2
miR-ex-112	CDHR3
miR-ex-114	CDHR3
miR-ex-118	CDHR3
miR-ex-122	CDHR3
miR-ex-143	CDHR3
miR-ex-4	CDKL1
miR-ex-78	CDKL1
miR-ex-84	CDKL1
miR-ex-116	CELF4
miR-ex-19	CELF4
miR-ex-33	CELF4
miR-ex-134	CFAP221
miR-ex-156	CGNL1
miR-ex-103	CHAF1B
miR-ex-152	CHAF1B
miR-ex-4	CHAF1B
miR-ex-48	CHAF1B
miR-ex-54	CHAF1B
miR-ex-74	CHAF1B
miR-ex-78	CHAF1B
miR-ex-84	CHAF1B
miR-ex-86	CHAF1B
miR-ex-112	CHDH
miR-ex-118	CHDH
miR-ex-122	CHDH
miR-ex-143	CHDH
miR-ex-152	CHDH
miR-ex-156	CHRNB4
miR-ex-55	CHRNB4
miR-ex-79	CHRNB4
miR-ex-83	CHRNB4
miR-ex-140	CLDN16
miR-ex-48	CLDN16
miR-ex-48	CLDN19
miR-ex-130	CLNK
miR-ex-152	CLNK
miR-ex-48	CLNK
miR-ex-58	CLNK
miR-ex-152	CMBL
miR-ex-89	CMBL
miR-ex-139	CNDP1
miR-ex-140	CNDP1
miR-ex-143	CNDP1
miR-ex-48	CNDP1
miR-ex-57	CNDP1
miR-ex-89	CNDP1
miR-ex-89	CNKSR3
miR-ex-83	CNTFR
miR-ex-76	CPN2
miR-ex-139	CRB1
miR-ex-76	CSDC2
miR-ex-48	CTH
miR-ex-143	CUBN
miR-ex-3	CYB5A
miR-ex-4	CYB5A
miR-ex-48	CYB5A
miR-ex-54	CYB5A
miR-ex-74	CYB5A
miR-ex-78	CYB5A
miR-ex-84	CYB5A
miR-ex-156	CYP2B6
miR-ex-4	CYP2B6
miR-ex-54	CYP2B6
miR-ex-74	CYP2B6
miR-ex-78	CYP2B6
miR-ex-83	CYP2B6
miR-ex-84	CYP2B6
miR-ex-98	CYP2B6
miR-ex-143	CYP3A4
miR-ex-152	CYP3A4
miR-ex-139	CYP4F3
miR-ex-143	CYP4F3
miR-ex-4	CYP4F3
miR-ex-47	CYP4F3
miR-ex-48	CYP4F3
miR-ex-54	CYP4F3
miR-ex-55	CYP4F3
miR-ex-74	CYP4F3
miR-ex-78	CYP4F3
miR-ex-83	CYP4F3
miR-ex-84	CYP4F3
miR-ex-83	CYP8B1
miR-ex-86	CYP8B1
miR-ex-98	CYP8B1
miR-ex-139	DDX25
miR-ex-140	DDX25
miR-ex-143	DDX25
miR-ex-4	DDX25
miR-ex-47	DDX25
miR-ex-48	DDX25
miR-ex-74	DDX25
miR-ex-78	DDX25
miR-ex-84	DDX25
miR-ex-95	DDX25
miR-ex-143	DGKB
miR-ex-152	DGKB
miR-ex-48	DGKB
miR-ex-89	DGKB
miR-ex-119	DLGAP1
miR-ex-76	DLGAP1
miR-ex-140	DNAL1
miR-ex-143	DNAL1
miR-ex-152	DNAL1
miR-ex-47	DNAL1
miR-ex-48	DNAL1
miR-ex-74	DNAL1
miR-ex-86	DNAL1
miR-ex-48	DNASE1L3
miR-ex-43	DUSP15
miR-ex-155	DUSP28
miR-ex-156	DUSP28
miR-ex-4	DUSP28
miR-ex-54	DUSP28
miR-ex-74	DUSP28
miR-ex-78	DUSP28
miR-ex-84	DUSP28
miR-ex-86	DUSP28
miR-ex-98	DUSP28
miR-ex-83	EGF
miR-ex-152	ELMOD1
miR-ex-48	ELMOD1
miR-ex-89	ELMOD1
miR-ex-143	EMCN
miR-ex-114	EMX2
miR-ex-21	EMX2
miR-ex-32	EMX2
miR-ex-139	ENPP6
miR-ex-143	ENPP6
miR-ex-89	ENPP6
miR-ex-76	ENPP7
miR-ex-21	EPAS1
miR-ex-68	FADS1
miR-ex-89	FADS1
miR-ex-140	FADS6
miR-ex-89	FADS6
miR-ex-103	FAM153A
miR-ex-55	FAM153A
miR-ex-83	FAM153A
miR-ex-86	FAM153A
miR-ex-98	FAM153A
miR-ex-139	FGB
miR-ex-143	FGB
miR-ex-143	FGF10
miR-ex-87	FLRT1
miR-ex-119	FN3K
miR-ex-152	FRRS1L
miR-ex-48	FRRS1L
miR-ex-87	FTCD
miR-ex-47	FUT6
miR-ex-89	FUT6
miR-ex-103	FZD4
miR-ex-86	FZD4
miR-ex-55	G6PC1
miR-ex-83	G6PC1
miR-ex-4	GABRG3
miR-ex-55	GABRG3
miR-ex-74	GABRG3
miR-ex-78	GABRG3
miR-ex-84	GABRG3
miR-ex-98	GABRG3
miR-ex-53	GALNT16
miR-ex-55	GALNT16
miR-ex-74	GALNT16
miR-ex-83	GALNT16
miR-ex-103	GARIN1A
miR-ex-143	GARIN1A
miR-ex-152	GARIN1A
miR-ex-4	GARIN1A
miR-ex-48	GARIN1A
miR-ex-78	GARIN1A
miR-ex-84	GARIN1A
miR-ex-89	GARIN1A
miR-ex-98	GARIN1A
miR-ex-155	GATM
miR-ex-59	GATM
miR-ex-77	GATM
miR-ex-78	GATM
miR-ex-84	GATM
miR-ex-155	GHR
miR-ex-114	GJB1
miR-ex-76	GJB1
miR-ex-76	GLYAT
miR-ex-152	GNAL
miR-ex-4	GNAL
miR-ex-78	GNAL
miR-ex-84	GNAL
miR-ex-86	GNAL
miR-ex-98	GNAL
miR-ex-32	GNG7
miR-ex-55	GNG7
miR-ex-77	GNG7
miR-ex-83	GNG7
miR-ex-87	GPC3
miR-ex-112	GPIHBP1
miR-ex-114	GPIHBP1
miR-ex-118	GPIHBP1
miR-ex-122	GPIHBP1
miR-ex-21	GPIHBP1
miR-ex-23	GPIHBP1
miR-ex-103	GREB1
miR-ex-152	GREB1
miR-ex-48	GREB1
miR-ex-55	GREB1
miR-ex-83	GREB1
miR-ex-86	GREB1
miR-ex-89	GREB1
miR-ex-98	GREB1
miR-ex-55	GRIK2
miR-ex-152	GSTM3
miR-ex-89	GSTM3
miR-ex-119	HAAO
miR-ex-152	HECW1
miR-ex-89	HECW1
miR-ex-86	HHIP
miR-ex-112	HIPK2
miR-ex-114	HIPK2
miR-ex-118	HIPK2
miR-ex-122	HIPK2
miR-ex-21	HIPK2
miR-ex-23	HIPK2
miR-ex-140	HNF1A
miR-ex-48	HNF1A
miR-ex-59	HOGA1
miR-ex-74	HOGA1
miR-ex-77	HOGA1
miR-ex-83	HOGA1
miR-ex-35	HPSE2
miR-ex-103	HSPA2
miR-ex-55	HSPA2
miR-ex-86	HSPA2
miR-ex-126	HUNK
miR-ex-154	HUNK
miR-ex-4	HUNK
miR-ex-43	HUNK
miR-ex-55	HUNK
miR-ex-74	HUNK
miR-ex-78	HUNK
miR-ex-84	HUNK
miR-ex-3	HYKK
miR-ex-31	HYKK
miR-ex-4	HYKK
miR-ex-53	HYKK
miR-ex-54	HYKK
miR-ex-74	HYKK
miR-ex-78	HYKK
miR-ex-84	HYKK
miR-ex-98	HYKK
miR-ex-114	IGSF11
miR-ex-155	IL17RD
miR-ex-4	IL17RD
miR-ex-53	IL17RD
miR-ex-74	IL17RD
miR-ex-78	IL17RD
miR-ex-84	IL17RD
miR-ex-89	IL17RD
miR-ex-83	ILDR2
miR-ex-76	INSRR
miR-ex-143	IRAK1BP1
miR-ex-152	IRAK1BP1
miR-ex-57	IRAK1BP1
miR-ex-78	IRAK1BP1
miR-ex-84	IRAK1BP1
miR-ex-89	IRAK1BP1
miR-ex-112	IRX1
miR-ex-118	IRX1
miR-ex-122	IRX1
miR-ex-23	IRX1
miR-ex-143	ITGA8
miR-ex-89	ITGA8
miR-ex-130	IYD
miR-ex-139	IYD
miR-ex-143	IYD
miR-ex-152	IYD
miR-ex-42	IYD
miR-ex-48	IYD
miR-ex-58	IYD
miR-ex-90	IYD
miR-ex-156	KBTBD12
miR-ex-83	KBTBD12
miR-ex-86	KBTBD12
miR-ex-98	KBTBD12
miR-ex-143	KCNH6
miR-ex-58	KCNH6
miR-ex-90	KCNH6
miR-ex-139	KCNJ15
miR-ex-89	KCNJ15
miR-ex-140	KCNJ3
miR-ex-152	KCNJ3
miR-ex-154	KCNMB3
miR-ex-55	KCNMB3
miR-ex-86	KCNMB3
miR-ex-103	KCNMB4
miR-ex-3	KCNMB4
miR-ex-86	KIAA1210
miR-ex-98	KIAA1210
miR-ex-47	KIF6
miR-ex-48	KLB
miR-ex-89	KLB
miR-ex-112	KLF15
miR-ex-114	KLF15
miR-ex-118	KLF15
miR-ex-122	KLF15
miR-ex-21	KLF15
miR-ex-23	KLF15
miR-ex-126	KLHL33
miR-ex-156	KLHL33
miR-ex-4	KLHL33
miR-ex-78	KLHL33
miR-ex-83	KLHL33
miR-ex-84	KLHL33
miR-ex-86	KMO
miR-ex-140	KNG1
miR-ex-47	KNG1
miR-ex-139	L3MBTL4
miR-ex-48	LDB3
miR-ex-89	LDB3
miR-ex-126	LGSN
miR-ex-143	LGSN
miR-ex-134	LIPH
miR-ex-3	LIPH
miR-ex-74	LIPH
miR-ex-83	LIPH
miR-ex-86	LIPH
miR-ex-98	LIPH
miR-ex-4	LMX1B
miR-ex-78	LMX1B
miR-ex-84	LMX1B
miR-ex-86	LMX1B
miR-ex-155	LRP2
miR-ex-103	LRRC19
miR-ex-55	LRRC19
miR-ex-86	LRRC19
miR-ex-98	LRRC19
miR-ex-139	LRRC2
miR-ex-143	LRRC2
miR-ex-89	LRRC2
miR-ex-103	MACC1
miR-ex-130	MACC1
miR-ex-143	MACC1
miR-ex-58	MACC1
miR-ex-89	MACC1
miR-ex-98	MACC1
miR-ex-103	MAGI2
miR-ex-155	MAGI2
miR-ex-3	MAGI2
miR-ex-30	MAGI2
miR-ex-32	MAGI2
miR-ex-33	MAGI2
miR-ex-35	MAGI2
miR-ex-36	MAGI2
miR-ex-38	MAGI2
miR-ex-4	MAGI2
miR-ex-47	MAGI2
miR-ex-48	MAGI2
miR-ex-74	MAGI2
miR-ex-78	MAGI2
miR-ex-84	MAGI2
miR-ex-98	MAGI2
miR-ex-89	MAP3K15
miR-ex-55	MCF2L
miR-ex-83	MCF2L
miR-ex-89	MEIOC
miR-ex-103	METTL7A
miR-ex-56	METTL7A
miR-ex-83	METTL7A
miR-ex-86	METTL7A
miR-ex-98	METTL7A
miR-ex-74	MFSD4A
miR-ex-79	MFSD4A
miR-ex-83	MFSD4A
miR-ex-96	MFSD4A
miR-ex-48	MGA
miR-ex-55	MGA
miR-ex-78	MGA
miR-ex-83	MGA
miR-ex-84	MGA
miR-ex-139	MGAT1
miR-ex-112	MME
miR-ex-118	MME
miR-ex-122	MME
miR-ex-140	MOGAT3
miR-ex-130	MPV17L
miR-ex-143	MPV17L
miR-ex-152	MPV17L
miR-ex-4	MPV17L
miR-ex-48	MPV17L
miR-ex-53	MPV17L
miR-ex-55	MPV17L
miR-ex-74	MPV17L
miR-ex-78	MPV17L
miR-ex-84	MPV17L
miR-ex-89	MPV17L
miR-ex-97	MPV17L
miR-ex-98	MPV17L
miR-ex-103	MRO
miR-ex-126	MRO
miR-ex-155	MRO
miR-ex-98	MRO
miR-ex-155	MTNR1A
miR-ex-74	MTNR1A
miR-ex-83	MYCT1
miR-ex-76	MYL3
miR-ex-74	MYLK3
miR-ex-86	MYLK3
miR-ex-89	MYLK3
miR-ex-98	MYLK3
miR-ex-86	MYLK4
miR-ex-98	MYLK4
miR-ex-139	MYO3B
miR-ex-143	MYO3B
miR-ex-140	MYOM3
miR-ex-57	NANOS1
miR-ex-89	NANOS1
miR-ex-63	NAT8L
miR-ex-103	NDST3
miR-ex-55	NDST3
miR-ex-83	NDST3
miR-ex-86	NDST3
miR-ex-98	NDST3
miR-ex-4	NEDD4L
miR-ex-48	NEDD4L
miR-ex-49	NEDD4L
miR-ex-78	NEDD4L
miR-ex-84	NEDD4L
miR-ex-47	NEK5
miR-ex-89	NEK5
miR-ex-156	NHEJ1
miR-ex-83	NHEJ1
miR-ex-143	NOS1
miR-ex-48	NOS1
miR-ex-103	NPAP1
miR-ex-126	NPAP1
miR-ex-4	NPAP1
miR-ex-55	NPAP1
miR-ex-74	NPAP1
miR-ex-78	NPAP1
miR-ex-84	NPAP1
miR-ex-98	NPAP1
miR-ex-139	NPHS1
miR-ex-140	NPHS1
miR-ex-143	NPHS1
miR-ex-57	NPHS1
miR-ex-89	NPHS1
miR-ex-48	NRG1
miR-ex-89	NRG1
miR-ex-48	NT5C1A
miR-ex-74	NT5C1A
miR-ex-89	NT5C1A
miR-ex-139	NTRK3
miR-ex-143	NTRK3
miR-ex-89	NTRK3
miR-ex-103	NUGGC
miR-ex-83	NUGGC
miR-ex-86	NUGGC
miR-ex-89	NUGGC
miR-ex-98	NUGGC
miR-ex-103	OCLN
miR-ex-126	OCLN
miR-ex-155	OCLN
miR-ex-156	OCLN
miR-ex-4	OCLN
miR-ex-48	OCLN
miR-ex-55	OCLN
miR-ex-59	OCLN
miR-ex-74	OCLN
miR-ex-77	OCLN
miR-ex-78	OCLN
miR-ex-83	OCLN
miR-ex-84	OCLN
miR-ex-86	OCLN
miR-ex-98	OCLN
miR-ex-4	OR2G6
miR-ex-54	OR2G6
miR-ex-74	OR2G6
miR-ex-78	OR2G6
miR-ex-84	OR2G6
miR-ex-103	PAEP
miR-ex-76	PAH
miR-ex-126	PAIP2B
miR-ex-74	PAIP2B
miR-ex-78	PAIP2B
miR-ex-84	PAIP2B
miR-ex-155	PAQR5
miR-ex-4	PAQR5
miR-ex-78	PAQR5
miR-ex-84	PAQR5
miR-ex-126	PATJ
miR-ex-152	PATJ
miR-ex-83	PATJ
miR-ex-116	PAX2
miR-ex-19	PAX2
miR-ex-33	PAX2
miR-ex-139	PBLD
miR-ex-143	PBLD
miR-ex-89	PBLD
miR-ex-119	PCSK1N
miR-ex-76	PCSK2
miR-ex-152	PDE11A
miR-ex-126	PIGR
miR-ex-78	PIGR
miR-ex-84	PIGR
miR-ex-47	PIPOX
miR-ex-89	PIPOX
miR-ex-143	PKHD1L1
miR-ex-152	PKHD1L1
miR-ex-58	PKHD1L1
miR-ex-55	PLCB1
miR-ex-143	PLCE1
miR-ex-152	PLCE1
miR-ex-156	PLCE1
miR-ex-48	PLCE1
miR-ex-89	PLCE1
miR-ex-140	PLEKHD1
miR-ex-152	PLEKHD1
miR-ex-152	PLIN5
miR-ex-89	PLIN5
miR-ex-143	PNPLA1
miR-ex-89	PNPLA1
miR-ex-143	PPARA
miR-ex-146	PRAP1
miR-ex-48	PRKAA2
miR-ex-89	PRKN
miR-ex-143	PRLR
miR-ex-139	PRRT1B
miR-ex-143	PRRT1B
miR-ex-48	PRRT1B
miR-ex-4	PTPRB
miR-ex-74	PTPRB
miR-ex-78	PTPRB
miR-ex-84	PTPRB
miR-ex-155	PTPRO
miR-ex-130	QRFPR
miR-ex-139	QRFPR
miR-ex-143	QRFPR
miR-ex-152	QRFPR
miR-ex-89	QRFPR
miR-ex-140	RAB3IP
miR-ex-152	RAB3IP
miR-ex-48	RAB3IP
miR-ex-89	RAB3IP
miR-ex-155	RANBP3L
miR-ex-3	RANBP3L
miR-ex-4	RANBP3L
miR-ex-74	RANBP3L
miR-ex-78	RANBP3L
miR-ex-84	RANBP3L
miR-ex-86	RANBP3L
miR-ex-112	RBFOX1
miR-ex-114	RBFOX1
miR-ex-118	RBFOX1
miR-ex-122	RBFOX1
miR-ex-21	RBFOX1
miR-ex-23	RBFOX1
miR-ex-116	RBPMS2
miR-ex-103	REPS2
miR-ex-55	REPS2
miR-ex-78	REPS2
miR-ex-84	REPS2
miR-ex-98	REPS2
miR-ex-155	RNF152
miR-ex-4	RORB
miR-ex-55	RORB
miR-ex-74	RORB
miR-ex-78	RORB
miR-ex-84	RORB
miR-ex-21	RORC
miR-ex-103	ROS1
miR-ex-154	ROS1
miR-ex-55	ROS1
miR-ex-76	S100A1
miR-ex-74	SAMD5
miR-ex-83	SAXO2
miR-ex-152	SCIN
miR-ex-155	SCIN
miR-ex-48	SCIN
miR-ex-89	SCIN
miR-ex-103	SCN3B
miR-ex-86	SCN3B
miR-ex-126	SCUBE1
miR-ex-53	SCUBE1
miR-ex-74	SCUBE1
miR-ex-78	SCUBE1
miR-ex-84	SCUBE1
miR-ex-86	SCUBE3
miR-ex-23	SERPINA4
miR-ex-114	SERPINF2
miR-ex-23	SERPINF2
miR-ex-43	SERPINF2
miR-ex-83	SERPINF2
miR-ex-87	SERPINF2
miR-ex-143	SFTPB
miR-ex-155	SFXN2
miR-ex-3	SFXN2
miR-ex-55	SFXN2
miR-ex-74	SFXN2
miR-ex-140	SGK3
miR-ex-152	SGK3
miR-ex-4	SHE
miR-ex-48	SHE
miR-ex-78	SHE
miR-ex-84	SHE
miR-ex-21	SHH
miR-ex-112	SIT1
miR-ex-118	SIT1
miR-ex-122	SIT1
miR-ex-76	SIX3
miR-ex-53	SKP2
miR-ex-55	SKP2
miR-ex-83	SKP2
miR-ex-4	SLC13A1
miR-ex-53	SLC13A1
miR-ex-54	SLC13A1
miR-ex-74	SLC13A1
miR-ex-78	SLC13A1
miR-ex-84	SLC13A1
miR-ex-96	SLC13A1
miR-ex-152	SLC14A1
miR-ex-48	SLC14A1
miR-ex-89	SLC14A1
miR-ex-130	SLC14A2
miR-ex-140	SLC14A2
miR-ex-152	SLC14A2
miR-ex-42	SLC14A2
miR-ex-58	SLC14A2
miR-ex-89	SLC14A2
miR-ex-90	SLC14A2
miR-ex-83	SLC15A1
miR-ex-86	SLC15A1
miR-ex-98	SLC15A1
miR-ex-76	SLC16A11
miR-ex-140	SLC16A12
miR-ex-152	SLC16A12
miR-ex-89	SLC16A12
miR-ex-103	SLC19A3
miR-ex-126	SLC19A3
miR-ex-59	SLC19A3
miR-ex-79	SLC19A3
miR-ex-83	SLC19A3
miR-ex-86	SLC19A3
miR-ex-98	SLC19A3
miR-ex-76	SLC22A8
miR-ex-152	SLC22A9
miR-ex-143	SLC25A16
miR-ex-152	SLC25A16
miR-ex-156	SLC25A16
miR-ex-4	SLC25A16
miR-ex-47	SLC25A16
miR-ex-48	SLC25A16
miR-ex-54	SLC25A16
miR-ex-68	SLC25A16
miR-ex-74	SLC25A16
miR-ex-78	SLC25A16
miR-ex-84	SLC25A16
miR-ex-86	SLC25A16
miR-ex-89	SLC25A16
miR-ex-98	SLC25A16
miR-ex-155	SLC25A34
miR-ex-156	SLC25A34
miR-ex-55	SLC25A34
miR-ex-83	SLC25A34
miR-ex-130	SLC26A4
miR-ex-139	SLC26A4
miR-ex-140	SLC26A4
miR-ex-143	SLC26A4
miR-ex-152	SLC26A4
miR-ex-42	SLC26A4
miR-ex-58	SLC26A4
miR-ex-89	SLC26A4
miR-ex-143	SLC28A2
miR-ex-42	SLC28A2
miR-ex-57	SLC28A2
miR-ex-58	SLC28A2
miR-ex-89	SLC28A2
miR-ex-90	SLC28A2
miR-ex-53	SLC2A4
miR-ex-83	SLC2A4
miR-ex-48	SLC30A2
miR-ex-4	SLC35F1
miR-ex-55	SLC35F1
miR-ex-74	SLC35F1
miR-ex-78	SLC35F1
miR-ex-83	SLC35F1
miR-ex-84	SLC35F1
miR-ex-103	SLC36A2
miR-ex-55	SLC36A2
miR-ex-83	SLC36A2
miR-ex-98	SLC36A2
miR-ex-103	SLC3A1
miR-ex-55	SLC3A1
miR-ex-98	SLC3A1
miR-ex-136	SLC47A1
miR-ex-48	SLC4A5
miR-ex-89	SLC4A5
miR-ex-139	SLC5A8
miR-ex-143	SLC5A8
miR-ex-126	SLC7A14
miR-ex-74	SLC7A14
miR-ex-98	SLC7A14
miR-ex-116	SLC9A3
miR-ex-19	SLC9A3
miR-ex-156	SMAD9
miR-ex-86	SMAD9
miR-ex-98	SMAD9
miR-ex-79	SMIM38
miR-ex-83	SMIM38
miR-ex-86	SMIM38
miR-ex-152	SNTG1
miR-ex-103	SOAT1
miR-ex-155	SOAT1
miR-ex-59	SOAT1
miR-ex-77	SOAT1
miR-ex-83	SOAT1
miR-ex-86	SOAT1
miR-ex-87	SOX10
miR-ex-103	SPATA1
miR-ex-156	SPATA1
miR-ex-83	SPATA1
miR-ex-86	SPATA1
miR-ex-98	SPATA1
miR-ex-146	SPINK1
miR-ex-21	SPTB
miR-ex-76	SPTB
miR-ex-4	SRARP
miR-ex-47	SRARP
miR-ex-48	SRARP
miR-ex-74	SRARP
miR-ex-78	SRARP
miR-ex-83	SRARP
miR-ex-84	SRARP
miR-ex-103	SRL
miR-ex-55	SRL
miR-ex-83	SRL
miR-ex-143	SSTR2
miR-ex-48	SSTR2
miR-ex-57	SSTR2
miR-ex-74	SSTR2
miR-ex-89	SSTR2
miR-ex-32	ST8SIA5
miR-ex-33	ST8SIA5
miR-ex-36	ST8SIA5
miR-ex-43	ST8SIA5
miR-ex-76	ST8SIA5
miR-ex-4	STK32A
miR-ex-55	STK32A
miR-ex-74	STK32A
miR-ex-78	STK32A
miR-ex-84	STK32A
miR-ex-103	STRIP2
miR-ex-47	STRIP2
miR-ex-83	STRIP2
miR-ex-86	STRIP2
miR-ex-98	STRIP2
miR-ex-152	STRIT1
miR-ex-3	SULT1C4
miR-ex-30	SULT1C4
miR-ex-4	SULT1C4
miR-ex-53	SULT1C4
miR-ex-54	SULT1C4
miR-ex-55	SULT1C4
miR-ex-74	SULT1C4
miR-ex-78	SULT1C4
miR-ex-83	SULT1C4
miR-ex-84	SULT1C4
miR-ex-4	SUSD5
miR-ex-54	SUSD5
miR-ex-59	SUSD5
miR-ex-78	SUSD5
miR-ex-79	SUSD5
miR-ex-83	SUSD5
miR-ex-84	SUSD5
miR-ex-76	SYCE1
miR-ex-83	SYCE1
miR-ex-126	SYDE2
miR-ex-55	SYDE2
miR-ex-78	SYDE2
miR-ex-84	SYDE2
miR-ex-98	SYDE2
miR-ex-3	SYT13
miR-ex-4	SYT13
miR-ex-54	SYT13
miR-ex-74	SYT13
miR-ex-78	SYT13
miR-ex-84	SYT13
miR-ex-126	SYT15
miR-ex-4	SYT15
miR-ex-54	SYT15
miR-ex-59	SYT15
miR-ex-74	SYT15
miR-ex-77	SYT15
miR-ex-78	SYT15
miR-ex-83	SYT15
miR-ex-84	SYT15
miR-ex-98	SYT15
miR-ex-130	TBC1D4
miR-ex-89	TBC1D4
miR-ex-53	TDGF1
miR-ex-83	TDGF1
miR-ex-96	TDGF1
miR-ex-53	TDGF1P3
miR-ex-83	TDGF1P3
miR-ex-96	TDGF1P3
miR-ex-143	TDRD1
miR-ex-152	TDRD1
miR-ex-4	TDRD1
miR-ex-48	TDRD1
miR-ex-53	TDRD1
miR-ex-78	TDRD1
miR-ex-84	TDRD1
miR-ex-86	TDRD1
miR-ex-98	TDRD1
miR-ex-76	THRSP
miR-ex-140	TIRAP
miR-ex-48	TIRAP
miR-ex-89	TIRAP
miR-ex-89	TMEM150C
miR-ex-139	TMEM213
miR-ex-143	TMEM213
miR-ex-152	TMEM213
miR-ex-48	TMEM213
miR-ex-89	TMEM213
miR-ex-4	TMEM220
miR-ex-49	TMEM220
miR-ex-54	TMEM220
miR-ex-74	TMEM220
miR-ex-78	TMEM220
miR-ex-84	TMEM220
miR-ex-48	TMEM45B
miR-ex-89	TMEM45B
miR-ex-154	TMEM52B
miR-ex-55	TMEM52B
miR-ex-98	TMEM52B
miR-ex-126	TNNI1
miR-ex-78	TNNI1
miR-ex-84	TNNI1
miR-ex-4	TPH1
miR-ex-54	TPH1
miR-ex-55	TPH1
miR-ex-74	TPH1
miR-ex-78	TPH1
miR-ex-84	TPH1
miR-ex-143	TRHDE
miR-ex-103	TRIM6
miR-ex-126	TRIM6
miR-ex-78	TRIM6
miR-ex-84	TRIM6
miR-ex-86	TRIM6
miR-ex-140	TRMT9B
miR-ex-48	TRMT9B
miR-ex-78	TRMT9B
miR-ex-84	TRMT9B
miR-ex-112	TUBA4B
miR-ex-118	TUBA4B
miR-ex-122	TUBA4B
miR-ex-112	UCN3
miR-ex-114	UCN3
miR-ex-118	UCN3
miR-ex-122	UCN3
miR-ex-142	UCN3
miR-ex-21	UCN3
miR-ex-23	UCN3
miR-ex-32	UCN3
miR-ex-35	UCN3
miR-ex-89	UGT1A1
miR-ex-140	UPB1
miR-ex-89	UPB1
miR-ex-53	VIPR2
miR-ex-83	VIPR2
miR-ex-86	VIPR2
miR-ex-98	VIPR2
miR-ex-139	WDR17
miR-ex-143	WDR17
miR-ex-89	WDR17
miR-ex-152	WDR93
miR-ex-155	WNK3
miR-ex-74	WNK3
miR-ex-143	XYLB
miR-ex-48	XYLB
miR-ex-55	XYLB
miR-ex-58	XYLB
miR-ex-83	XYLB
miR-ex-89	XYLB
miR-ex-90	XYLB
miR-ex-143	ZC2HC1C
miR-ex-126	ZNF157
miR-ex-156	ZNF157
miR-ex-59	ZNF157
miR-ex-74	ZNF157
miR-ex-77	ZNF157
miR-ex-79	ZNF157
miR-ex-83	ZNF157
miR-ex-86	ZNF157
miR-ex-96	ZNF157
miR-ex-98	ZNF157
miR-ex-48	ZNF160
miR-ex-89	ZNF160
miR-ex-140	ZNF208
miR-ex-155	ZNF285
miR-ex-140	ZNF454
miR-ex-48	ZNF454
miR-ex-58	ZNF454
miR-ex-90	ZNF454
miR-ex-76	ZNF541
miR-ex-130	ZNF556
miR-ex-139	ZNF556
miR-ex-140	ZNF556
miR-ex-143	ZNF556
miR-ex-152	ZNF556
miR-ex-48	ZNF556
miR-ex-55	ZNF556
miR-ex-58	ZNF556
miR-ex-59	ZNF556
miR-ex-77	ZNF556
miR-ex-103	ZNF578
miR-ex-47	ZNF578
miR-ex-86	ZNF578
miR-ex-98	ZNF578
miR-ex-48	ZNF667
miR-ex-55	ZNF684
miR-ex-103	ZNF844
miR-ex-140	ZNF844
miR-ex-4	ZNF844
miR-ex-47	ZNF844
miR-ex-48	ZNF844
miR-ex-53	ZNF844
miR-ex-74	ZNF844
miR-ex-78	ZNF844
miR-ex-84	ZNF844
miR-ex-89	ZNF844
miR-ex-103	ZNF99
miR-ex-55	ZNF99
miR-ex-86	ZNF99
miR-ex-98	ZNF99

## Sheet: Table S4
Known miRNAs	Target downregulated genes
hsa-miR-619-5p	HECW1
hsa-miR-6089	HSPB6
hsa-miR-6127	HSPB6
hsa-miR-6749-5p	HSPB6
hsa-miR-6756-5p	HSPB6
hsa-miR-6796-5p	HSPB6
hsa-miR-6803-5p	HSPB6
hsa-miR-1207-5p	ABCC8
hsa-miR-1228-5p	ABCC8
hsa-miR-197-5p	ABCC8
hsa-miR-328-5p	ABCC8
hsa-miR-6775-5p	ABCC8
hsa-miR-6782-5p	ABCC8
hsa-miR-6824-5p	ABCC8
hsa-miR-6740-5p	USH1C
hsa-miR-7110-5p	USH1C
hsa-miR-619-5p	SCIN
hsa-miR-6089	CACNA2D2
hsa-miR-197-5p	IYD
hsa-miR-619-5p	IYD
hsa-miR-619-5p	SLC7A14
hsa-miR-619-5p	CHDH
hsa-miR-619-5p	ATP1A2
hsa-miR-6884-3p	ATP1A2
hsa-miR-4763-5p	VSIG2
hsa-miR-6797-5p	SYT13
hsa-miR-6089	PLEKHB1
hsa-miR-6782-5p	PLEKHB1
hsa-miR-328-5p	GRAMD1B
hsa-miR-4270	GRAMD1B
hsa-miR-6782-5p	GRAMD1B
hsa-miR-6784-3p	GRAMD1B
hsa-miR-6891-5p	GRAMD1B
hsa-miR-7106-5p	GRAMD1B
hsa-miR-4763-3p	INSRR
hsa-miR-6089	INSRR
hsa-miR-6090	INSRR
hsa-miR-6756-5p	INSRR
hsa-miR-6782-5p	INSRR
hsa-miR-6803-5p	INSRR
hsa-miR-328-5p	CYP46A1
hsa-miR-6752-5p	CYP46A1
hsa-miR-6775-5p	CYP46A1
hsa-miR-6782-5p	CYP46A1
hsa-miR-6803-5p	CYP46A1
hsa-miR-328-5p	USP2
hsa-miR-6089	USP2
hsa-miR-6752-5p	USP2
hsa-miR-6775-5p	USP2
hsa-miR-328-5p	ARHGAP6
hsa-miR-5787	ARHGAP6
hsa-miR-6089	ARHGAP6
hsa-miR-6727-5p	ARHGAP6
hsa-miR-6775-5p	ARHGAP6
hsa-miR-6803-5p	ARHGAP6
hsa-miR-328-5p	NEDD4L
hsa-miR-6089	NEDD4L
hsa-miR-1229-5p	PTGER3
hsa-miR-6769b-5p	PTGER3
hsa-miR-6780b-5p	PTGER3
hsa-miR-619-5p	NRIP2
hsa-miR-574-5p	DGKG
hsa-miR-1207-5p	CREB3L3
hsa-miR-10401-3p	HIPK2
hsa-miR-12116	HIPK2
hsa-miR-1224-3p	HIPK2
hsa-miR-1237-3p	HIPK2
hsa-miR-1249-3p	HIPK2
hsa-miR-1470	HIPK2
hsa-miR-1913	HIPK2
hsa-miR-3162-3p	HIPK2
hsa-miR-328-3p	HIPK2
hsa-miR-4290	HIPK2
hsa-miR-4433a-5p	HIPK2
hsa-miR-4436b-5p	HIPK2
hsa-miR-4646-3p	HIPK2
hsa-miR-4667-3p	HIPK2
hsa-miR-4687-5p	HIPK2
hsa-miR-4728-3p	HIPK2
hsa-miR-4749-3p	HIPK2
hsa-miR-4750-3p	HIPK2
hsa-miR-4763-5p	HIPK2
hsa-miR-4769-3p	HIPK2
hsa-miR-5196-3p	HIPK2
hsa-miR-6728-3p	HIPK2
hsa-miR-6732-3p	HIPK2
hsa-miR-6734-3p	HIPK2
hsa-miR-6749-3p	HIPK2
hsa-miR-6756-3p	HIPK2
hsa-miR-6759-3p	HIPK2
hsa-miR-6760-3p	HIPK2
hsa-miR-6763-3p	HIPK2
hsa-miR-6775-3p	HIPK2
hsa-miR-6796-3p	HIPK2
hsa-miR-6798-3p	HIPK2
hsa-miR-6805-3p	HIPK2
hsa-miR-6809-3p	HIPK2
hsa-miR-6810-3p	HIPK2
hsa-miR-6823-3p	HIPK2
hsa-miR-6826-3p	HIPK2
hsa-miR-6830-3p	HIPK2
hsa-miR-6845-3p	HIPK2
hsa-miR-6873-3p	HIPK2
hsa-miR-6880-3p	HIPK2
hsa-miR-6884-3p	HIPK2
hsa-miR-6886-3p	HIPK2
hsa-miR-6892-3p	HIPK2
hsa-miR-6894-3p	HIPK2
hsa-miR-7110-3p	HIPK2
hsa-miR-7111-3p	HIPK2
hsa-miR-7113-3p	HIPK2
hsa-miR-877-3p	HIPK2
hsa-miR-10400-5p	SLC9A3
hsa-miR-6089	NGEF
hsa-miR-6775-5p	NGEF
hsa-miR-574-5p	ATP2B3
hsa-miR-6090	ATP2B3
hsa-miR-6748-5p	ATP2B3
hsa-miR-6803-5p	ATP2B3
hsa-miR-1207-5p	TRPC7
hsa-miR-4667-3p	RORA
hsa-miR-6090	SPTB
hsa-miR-6756-5p	SPTB
hsa-miR-6775-5p	SPTB
hsa-miR-6803-5p	SPTB
hsa-miR-6894-5p	SPTB
hsa-miR-7110-5p	SPTB
hsa-miR-328-5p	FRMPD1
hsa-miR-6769b-5p	FRMPD1
hsa-miR-6089	TRPM5
hsa-miR-466	CDH19
hsa-miR-8485	CDH19
hsa-miR-619-5p	RPS6KA6
hsa-miR-1207-5p	PAX2
hsa-miR-3960	PAX2
hsa-miR-5787	PAX2
hsa-miR-6089	PAX2
hsa-miR-6756-5p	PAX2
hsa-miR-6803-5p	PAX2
hsa-miR-1268a	ACACB
hsa-miR-328-5p	RAP1GAP
hsa-miR-6752-5p	RAP1GAP
hsa-miR-6775-5p	RAP1GAP
hsa-miR-6803-5p	RAP1GAP
hsa-miR-12116	RBFOX1
hsa-miR-1249-3p	RBFOX1
hsa-miR-3162-3p	RBFOX1
hsa-miR-4433a-5p	RBFOX1
hsa-miR-4687-5p	RBFOX1
hsa-miR-4750-3p	RBFOX1
hsa-miR-6732-3p	RBFOX1
hsa-miR-6734-3p	RBFOX1
hsa-miR-6752-3p	RBFOX1
hsa-miR-6796-3p	RBFOX1
hsa-miR-6805-3p	RBFOX1
hsa-miR-6880-3p	RBFOX1
hsa-miR-6892-3p	RBFOX1
hsa-miR-7111-3p	RBFOX1
hsa-miR-877-3p	RBFOX1
hsa-miR-9898	RBFOX1
hsa-miR-6756-3p	TRPM3
hsa-miR-7111-3p	TRPM3
hsa-miR-877-3p	TRPM3
hsa-miR-619-5p	SLC26A4
hsa-miR-1207-5p	TDRD1
hsa-miR-6775-5p	SMIM24
hsa-miR-6777-5p	SMIM24
hsa-miR-6775-5p	CDHR5
hsa-miR-1207-5p	SOX10
hsa-miR-3141	SOX10
hsa-miR-4763-3p	SOX10
hsa-miR-6089	SOX10
hsa-miR-6756-5p	SOX10
hsa-miR-6803-5p	SOX10
hsa-miR-328-5p	RSPH14
hsa-miR-4270	ACR
hsa-miR-7110-5p	ACR
hsa-miR-8485	KCNK10
hsa-miR-619-5p	GALNT16
hsa-miR-6794-3p	SERPINA4
hsa-miR-1268a	HNF4A
hsa-miR-1268b	HNF4A
hsa-miR-3141	HNF4A
hsa-miR-328-5p	HNF4A
hsa-miR-3960	HNF4A
hsa-miR-4749-3p	HNF4A
hsa-miR-5787	HNF4A
hsa-miR-6089	HNF4A
hsa-miR-6741-5p	HNF4A
hsa-miR-6756-5p	HNF4A
hsa-miR-6777-5p	HNF4A
hsa-miR-6894-3p	BMP7
hsa-miR-3665	CHRNA4
hsa-miR-4763-3p	CHRNA4
hsa-miR-6752-5p	CHRNA4
hsa-miR-10400-5p	CELF4
hsa-miR-3960	CELF4
hsa-miR-1470	CDH20
hsa-miR-1207-5p	ST8SIA5
hsa-miR-328-5p	ST8SIA5
hsa-miR-4298	ST8SIA5
hsa-miR-6775-5p	ST8SIA5
hsa-miR-6879-5p	ST8SIA5
hsa-miR-1236-3p	SALL1
hsa-miR-6089	SALL1
hsa-miR-6090	SALL1
hsa-miR-6756-5p	SALL1
hsa-miR-1207-5p	AP3B2
hsa-miR-328-5p	AP3B2
hsa-miR-619-5p	AP3B2
hsa-miR-1207-5p	TUBB4A
hsa-miR-6756-5p	TUBB4A
hsa-miR-6775-5p	TUBB4A
hsa-miR-6803-5p	TUBB4A
hsa-miR-3960	CCNP
hsa-miR-6089	CCNP
hsa-miR-8072	CCNP
hsa-miR-6089	VIPR2
hsa-miR-6089	CPED1
hsa-miR-6756-5p	CPED1
hsa-miR-6775-5p	CPED1
hsa-miR-4270	MINDY4
hsa-miR-1285-5p	CUBN
hsa-miR-3162-5p	SORCS1
hsa-miR-619-5p	PBLD
hsa-miR-6782-5p	PBLD
hsa-miR-6127	HLF
hsa-miR-6879-5p	HGFAC
hsa-miR-328-5p	DDX25
hsa-miR-6803-5p	DDX25
hsa-miR-1237-3p	CLIC5
hsa-miR-6127	CLIC5
hsa-miR-6803-5p	CLIC5
hsa-miR-6805-3p	CLIC5
hsa-miR-1268a	C7
hsa-miR-1268b	C7
hsa-miR-6803-5p	PRLR
hsa-miR-6749-5p	FGF1
hsa-miR-6803-5p	CLDN16
hsa-miR-6799-5p	HYAL1
hsa-miR-6778-5p	EFCC1
hsa-miR-1914-3p	EFHD1
hsa-miR-6775-5p	EFHD1
hsa-miR-6741-3p	PROC
hsa-miR-1268b	CHD5
hsa-miR-6803-5p	CHD5
hsa-miR-619-5p	AGMAT
hsa-miR-1229-5p	TNNI3K
hsa-miR-6756-5p	TNNI3K
hsa-miR-6752-5p	HAO2
hsa-miR-619-5p	NT5C1A
hsa-miR-328-5p	CHRNB4
hsa-miR-6756-5p	CHRNB4
hsa-miR-7111-5p	CHRNB4
hsa-miR-4763-3p	TREH
hsa-miR-6089	TREH
hsa-miR-6756-5p	TREH
hsa-miR-6775-5p	TREH
hsa-miR-6812-5p	TREH
hsa-miR-6756-5p	ZNF541
hsa-miR-6782-5p	ZNF541
hsa-miR-6812-5p	TCF21
hsa-miR-6751-5p	SLC16A7
hsa-miR-6785-5p	SLC16A7
hsa-miR-4433b-5p	CASQ2
hsa-miR-6775-5p	GDA
hsa-miR-6803-5p	GDA
hsa-miR-1207-5p	HOXB8
hsa-miR-196a-5p	HOXB8
hsa-miR-3141	HOXB8
hsa-miR-328-5p	HOXB8
hsa-miR-6090	HOXB8
hsa-miR-6769b-5p	HOXB8
hsa-miR-6775-5p	HOXB8
hsa-miR-6803-5p	HOXB8
hsa-miR-6803-5p	SMAD9
hsa-miR-1229-5p	EPHX2
hsa-miR-4739	EPHX2
hsa-miR-4743-5p	EPHX2
hsa-miR-6089	EPHX2
hsa-miR-6756-5p	EPHX2
hsa-miR-6803-5p	EPHX2
hsa-miR-1268a	TRIM6
hsa-miR-1268b	TRIM6
hsa-miR-328-5p	XPNPEP2
hsa-miR-6803-5p	LDB3
hsa-miR-1273h-5p	SPATA1
hsa-miR-4507	DNAI1
hsa-miR-3147	CNTFR
hsa-miR-6775-5p	CNTFR
hsa-miR-6803-5p	CNTFR
hsa-miR-6775-5p	DBH
hsa-miR-6865-3p	UNC5CL
hsa-miR-197-5p	PCSK2
hsa-miR-6089	PCSK2
hsa-miR-6756-5p	PCSK2
hsa-miR-6775-5p	PCSK2
hsa-miR-6879-5p	PCSK2
hsa-miR-1972	MCF2L
hsa-miR-197-5p	MCF2L
hsa-miR-6089	MCF2L
hsa-miR-6752-5p	MCF2L
hsa-miR-6756-5p	MCF2L
hsa-miR-6803-5p	MCF2L
hsa-miR-6756-5p	FLRT1
hsa-miR-6779-5p	WNK4
hsa-miR-197-5p	AIF1L
hsa-miR-3147	AIF1L
hsa-miR-6127	AIF1L
hsa-miR-6756-5p	AIF1L
hsa-miR-6775-5p	AIF1L
hsa-miR-6803-5p	AIF1L
hsa-miR-6879-5p	AIF1L
hsa-miR-619-5p	RAB3IP
hsa-miR-328-5p	BAIAP2L2
hsa-miR-4763-3p	BAIAP2L2
hsa-miR-6089	BAIAP2L2
hsa-miR-6756-5p	BAIAP2L2
hsa-miR-6775-5p	BAIAP2L2
hsa-miR-6803-5p	BAIAP2L2
hsa-miR-6812-5p	BAIAP2L2
hsa-miR-619-5p	CDHR3
hsa-miR-6803-5p	PODXL
hsa-miR-619-5p	PDE11A
hsa-miR-3147	ALDH1A2
hsa-miR-328-5p	ATP1B2
hsa-miR-4651	ATP1B2
hsa-miR-6089	ATP1B2
hsa-miR-6127	ATP1B2
hsa-miR-6756-5p	ATP1B2
hsa-miR-6769b-5p	ATP1B2
hsa-miR-6775-5p	ATP1B2
hsa-miR-6782-5p	ATP1B2
hsa-miR-6803-5p	ATP1B2
hsa-miR-6728-3p	FOXJ1
hsa-miR-6756-5p	FOXJ1
hsa-miR-6805-3p	FOXJ1
hsa-miR-4763-3p	DPP6
hsa-miR-6810-3p	ACSBG2
hsa-miR-6089	OLFM1
hsa-miR-6752-5p	G6PC1
hsa-miR-6803-5p	FMO5
hsa-miR-4433a-5p	RHBG
hsa-miR-6780b-5p	ACY3
hsa-miR-1229-5p	PATJ
hsa-miR-5196-3p	DUSP26
hsa-miR-328-5p	HNF1A
hsa-miR-619-5p	HNF1A
hsa-miR-6775-5p	HNF1A
hsa-miR-6824-5p	HNF1A
hsa-miR-6884-3p	GARIN1B
hsa-miR-197-5p	PPP1R1A
hsa-miR-6803-5p	PPP1R1A
hsa-miR-6794-5p	AGT
hsa-miR-1273h-5p	SLC19A3
hsa-miR-6732-5p	KIF12
hsa-miR-574-5p	LMX1B
hsa-miR-6089	LMX1B
hsa-miR-6812-5p	GMPR
hsa-miR-6775-5p	FXYD2
hsa-miR-6865-5p	FXYD2
hsa-miR-619-5p	PAQR5
hsa-miR-619-5p	SLC28A2
hsa-miR-6089	GCOM1
hsa-miR-1229-5p	KHK
hsa-miR-619-5p	PLCE1
hsa-miR-574-5p	ERP27
hsa-miR-328-5p	RBP5
hsa-miR-6752-3p	SLC38A4
hsa-miR-328-5p	FOXN4
hsa-miR-6756-5p	FOXN4
hsa-miR-6775-5p	FOXN4
hsa-miR-6803-5p	FOXN4
hsa-miR-619-5p	WDR93
hsa-miR-619-5p	NTRK3
hsa-miR-6775-5p	NTRK3
hsa-miR-7150	NTRK3
hsa-miR-4787-5p	GNAL
hsa-miR-6803-5p	GNAL
hsa-miR-619-5p	SLC14A1
hsa-miR-1207-5p	MAPK4
hsa-miR-328-5p	MAPK4
hsa-miR-6089	MAPK4
hsa-miR-6756-5p	MAPK4
hsa-miR-6775-5p	MAPK4
hsa-miR-6782-5p	MAPK4
hsa-miR-6803-5p	MAPK4
hsa-miR-6803-5p	HUNK
hsa-miR-6782-5p	KLK3
hsa-miR-6769b-5p	PRDM16
hsa-miR-7110-5p	PRDM16
hsa-miR-3138	FCN3
hsa-miR-6793-3p	SYPL2
hsa-miR-6133	ILDR2
hsa-miR-6803-5p	ILDR2
hsa-miR-4436b-3p	RGS5
hsa-miR-6775-5p	RGS5
hsa-miR-7111-5p	NR1I3
hsa-miR-6085	SUSD4
hsa-miR-6756-5p	REN
hsa-miR-6775-5p	ETNK2
hsa-miR-6782-5p	ETNK2
hsa-miR-6756-5p	ZNF385B
hsa-miR-6794-5p	ZNF385B
hsa-miR-6775-5p	IL17RD
hsa-miR-3162-3p	IGSF11
hsa-miR-6803-5p	SLC26A1
hsa-miR-574-5p	CRHBP
hsa-miR-5787	SLC25A48
hsa-miR-4651	IGSF1
hsa-miR-6775-5p	IGSF1
hsa-miR-6782-5p	IGSF1
hsa-miR-619-5p	GPC3
hsa-miR-4763-3p	ADHFE1
hsa-miR-6089	NTRK2
hsa-miR-7107-5p	CRB2
hsa-miR-619-5p	ASTN2
hsa-miR-6803-5p	HMCN2
hsa-miR-6749-5p	HABP2
hsa-miR-1229-5p	CYP17A1
hsa-miR-149-3p	CYP17A1
hsa-miR-3162-5p	CYP17A1
hsa-miR-1268a	GLB1L2
hsa-miR-1268b	GLB1L2
hsa-miR-6803-5p	GLB1L2
hsa-miR-3147	SLC22A8
hsa-miR-6775-5p	SLC22A8
hsa-miR-1229-5p	DUSP15
hsa-miR-4769-3p	DUSP15
hsa-miR-6732-3p	DUSP15
hsa-miR-6879-5p	DUSP15
hsa-miR-877-3p	DUSP15
hsa-miR-6782-5p	CDH22
hsa-miR-3960	PCDH15
hsa-miR-6803-5p	DLG2
hsa-miR-6089	C2orf50
hsa-miR-6756-5p	C2orf50
hsa-miR-574-5p	IGSF10
hsa-miR-149-3p	FRMD1
hsa-miR-4763-3p	FRMD1
hsa-miR-6089	FRMD1
hsa-miR-6775-5p	FRMD1
hsa-miR-6779-5p	FRMD1
hsa-miR-6803-5p	FRMD1
hsa-miR-2392	ANKFN1
hsa-miR-6127	SLC5A10
hsa-miR-574-5p	CDH12
hsa-miR-1207-5p	SORBS2
hsa-miR-4706	GNA14
hsa-miR-328-5p	SLC28A1
hsa-miR-6124	SLC28A1
hsa-miR-7847-3p	SLC28A1
hsa-miR-6090	TSPAN7
hsa-miR-6803-5p	TSPAN7
hsa-miR-6812-5p	TSPAN7
hsa-miR-6819-3p	SORCS3
hsa-miR-619-5p	AIFM1
hsa-miR-619-5p	MPV17L
hsa-miR-4695-5p	TIMP4
hsa-miR-4763-3p	TIMP4
hsa-miR-6089	TIMP4
hsa-miR-6803-5p	TIMP4
hsa-miR-6803-5p	KIT
hsa-miR-6089	SLC34A2
hsa-miR-6782-5p	CABP1
hsa-miR-6803-5p	CABP1
hsa-miR-619-5p	SLC30A2
hsa-miR-6752-5p	HPD
hsa-miR-6894-5p	EDA
hsa-miR-1226-5p	TNNI1
hsa-miR-1229-5p	TNNI1
hsa-miR-328-5p	TNNI1
hsa-miR-6775-5p	TNNI1
hsa-miR-6812-5p	TNNI1
hsa-miR-7110-5p	TNNI1
hsa-miR-6752-5p	SCUBE1
hsa-miR-328-5p	IRX6
hsa-miR-6738-5p	IRX6
hsa-miR-6756-5p	ALDH4A1
hsa-miR-6803-5p	ALDH4A1
hsa-miR-7110-5p	FNDC5
hsa-miR-4763-3p	FTCD
hsa-miR-6803-5p	FTCD
hsa-miR-1207-5p	S100A1
hsa-miR-4298	S100A1
hsa-miR-4739	S100A1
hsa-miR-6089	S100A1
hsa-miR-6752-5p	S100A1
hsa-miR-6756-5p	S100A1
hsa-miR-6769b-5p	S100A1
hsa-miR-6775-5p	S100A1
hsa-miR-6778-5p	S100A1
hsa-miR-6782-5p	S100A1
hsa-miR-6803-5p	S100A1
hsa-miR-6812-5p	S100A1
hsa-miR-6893-5p	S100A1
hsa-miR-3960	PTH1R
hsa-miR-4728-5p	MYL3
hsa-miR-6089	MYL3
hsa-miR-1249-5p	CD300LG
hsa-miR-328-5p	CD300LG
hsa-miR-4739	CD300LG
hsa-miR-6752-5p	CD300LG
hsa-miR-6765-5p	CD300LG
hsa-miR-6824-5p	CD300LG
hsa-miR-6089	ASB16
hsa-miR-6090	ASB16
hsa-miR-6775-5p	PRR35
hsa-miR-4763-3p	SSTR5
hsa-miR-1268b	ASRGL1
hsa-miR-3141	ASRGL1
hsa-miR-6775-5p	ASRGL1
hsa-miR-6804-3p	ASRGL1
hsa-miR-1229-5p	CYP4A22
hsa-miR-197-5p	CYP4A22
hsa-miR-4695-5p	CYP4A22
hsa-miR-6090	CYP4A22
hsa-miR-6778-5p	CYP4A22
hsa-miR-6782-5p	CYP4A22
hsa-miR-6879-5p	CYP4A22
hsa-miR-7110-5p	CYP4A22
hsa-miR-328-5p	SLC1A7
hsa-miR-4632-5p	SLC1A7
hsa-miR-6089	SLC1A7
hsa-miR-6779-5p	SLC1A7
hsa-miR-6803-5p	SLC1A7
hsa-miR-5787	ACOT11
hsa-miR-6089	SLC25A34
hsa-miR-328-5p	LRRC52
hsa-miR-6769b-5p	LRRC52
hsa-miR-6812-5p	LRRC52
hsa-miR-4433b-3p	HAAO
hsa-miR-6858-5p	CAPN13
hsa-miR-1268a	CFAP221
hsa-miR-1268b	CFAP221
hsa-miR-3162-5p	CFAP221
hsa-miR-619-5p	CFAP221
hsa-miR-6769b-5p	CFAP221
hsa-miR-6858-5p	CFAP221
hsa-miR-4433b-5p	ALPI
hsa-miR-6777-3p	ALPI
hsa-miR-6805-3p	ALPI
hsa-miR-6732-3p	IGFN1
hsa-miR-6809-3p	IGFN1
hsa-miR-7111-3p	IGFN1
hsa-miR-877-3p	IGFN1
hsa-miR-328-5p	NFASC
hsa-miR-6089	NFASC
hsa-miR-6756-5p	NFASC
hsa-miR-6775-5p	NFASC
hsa-miR-6803-5p	NFASC
hsa-miR-6871-5p	NFASC
hsa-miR-4728-3p	NMNAT3
hsa-miR-504-3p	DNALI1
hsa-miR-1224-3p	KLF15
hsa-miR-1249-3p	KLF15
hsa-miR-1913	KLF15
hsa-miR-3162-3p	KLF15
hsa-miR-4290	KLF15
hsa-miR-4646-3p	KLF15
hsa-miR-4685-3p	KLF15
hsa-miR-4769-3p	KLF15
hsa-miR-6732-3p	KLF15
hsa-miR-6749-3p	KLF15
hsa-miR-6756-3p	KLF15
hsa-miR-6805-3p	KLF15
hsa-miR-6810-3p	KLF15
hsa-miR-6880-3p	KLF15
hsa-miR-6886-3p	KLF15
hsa-miR-6891-3p	KLF15
hsa-miR-7111-3p	KLF15
hsa-miR-877-3p	KLF15
hsa-miR-619-5p	SLC51A
hsa-miR-1228-5p	CLDN19
hsa-miR-149-3p	CLDN19
hsa-miR-6803-5p	CLDN19
hsa-miR-1587	SLC45A2
hsa-miR-3620-5p	SLC45A2
hsa-miR-4507	SLC45A2
hsa-miR-328-5p	CDC20B
hsa-miR-4739	CDC20B
hsa-miR-6090	CDC20B
hsa-miR-328-5p	ENPP6
hsa-miR-619-5p	ACSL6
hsa-miR-4298	TMC1
hsa-miR-328-5p	AQP7
hsa-miR-6729-3p	AQP7
hsa-miR-6741-3p	AQP7
hsa-miR-6749-3p	AQP7
hsa-miR-7110-5p	AQP7
hsa-miR-1976	CRYL1
hsa-miR-4298	CRYL1
hsa-miR-6819-5p	CRYL1
hsa-miR-6845-3p	CRYL1
hsa-miR-6891-3p	CRYL1
hsa-miR-6799-5p	BEND7
hsa-miR-6803-5p	BEND7
hsa-miR-6775-5p	NDRG2
hsa-miR-6803-5p	NDRG2
hsa-miR-6756-5p	BTNL9
hsa-miR-6089	CLMN
hsa-miR-6756-5p	CLMN
hsa-miR-6775-5p	CLMN
hsa-miR-6803-5p	CLMN
hsa-miR-6089	CACNB2
hsa-miR-619-5p	CACNB2
hsa-miR-6756-5p	CACNB2
hsa-miR-1268b	C11orf65
hsa-miR-3147	C11orf65
hsa-miR-197-5p	MOGAT2
hsa-miR-6803-5p	MOGAT2
hsa-miR-6894-5p	MOGAT2
hsa-miR-6090	TUB
hsa-miR-1268b	CRABP1
hsa-miR-6089	CRABP1
hsa-miR-6803-5p	CRABP1
hsa-miR-328-5p	CDH16
hsa-miR-1207-5p	LDHD
hsa-miR-328-5p	PLIN1
hsa-miR-1207-5p	ANPEP
hsa-miR-328-5p	ANPEP
hsa-miR-6090	ANPEP
hsa-miR-6727-5p	ANPEP
hsa-miR-6775-5p	ANPEP
hsa-miR-6803-5p	ANPEP
hsa-miR-4651	RBPMS2
hsa-miR-4739	RBPMS2
hsa-miR-6089	RBPMS2
hsa-miR-6090	RBPMS2
hsa-miR-6756-5p	RBPMS2
hsa-miR-6782-5p	RBPMS2
hsa-miR-6803-5p	RBPMS2
hsa-miR-6780b-5p	KATNAL2
hsa-miR-149-3p	FN3K
hsa-miR-328-5p	FN3K
hsa-miR-3960	FN3K
hsa-miR-4433b-3p	FN3K
hsa-miR-4739	FN3K
hsa-miR-4763-3p	FN3K
hsa-miR-5196-5p	FN3K
hsa-miR-5787	FN3K
hsa-miR-6089	FN3K
hsa-miR-6090	FN3K
hsa-miR-6743-5p	FN3K
hsa-miR-6752-5p	FN3K
hsa-miR-6756-5p	FN3K
hsa-miR-6757-5p	FN3K
hsa-miR-6775-5p	FN3K
hsa-miR-6782-5p	FN3K
hsa-miR-6794-5p	FN3K
hsa-miR-6795-5p	FN3K
hsa-miR-6797-5p	FN3K
hsa-miR-6803-5p	FN3K
hsa-miR-6812-5p	FN3K
hsa-miR-6870-5p	FN3K
hsa-miR-6887-5p	FN3K
hsa-miR-8089	FN3K
hsa-miR-1224-3p	AQP2
hsa-miR-328-5p	GPD1
hsa-miR-5088-5p	SERPINF2
hsa-miR-6775-5p	SERPINF2
hsa-miR-6894-3p	SERPINF2
hsa-miR-6803-5p	SCNN1B
hsa-miR-6756-5p	CHRM1
hsa-miR-1268b	SFTPB
hsa-miR-3147	SFTPB
hsa-miR-4728-5p	SFTPB
hsa-miR-6089	SFTPB
hsa-miR-6752-5p	SFTPB
hsa-miR-6756-5p	SFTPB
hsa-miR-6803-5p	SFTPB
hsa-miR-6089	PLA2G4F
hsa-miR-6752-5p	PLA2G4F
hsa-miR-6803-5p	PLA2G4F
hsa-miR-6813-5p	PLA2G4F
hsa-miR-762	PLA2G4F
hsa-miR-6756-5p	AR
hsa-miR-6782-5p	AR
hsa-miR-6786-5p	VXN
hsa-miR-6775-5p	SHE
hsa-miR-619-5p	GP2
hsa-miR-328-5p	NPR1
hsa-miR-6752-5p	NPR1
hsa-miR-328-5p	GJB1
hsa-miR-6086	MYO7B
hsa-miR-1249-3p	ADRA1B
hsa-miR-1913	ADRA1B
hsa-miR-6728-3p	ADRA1B
hsa-miR-6732-3p	ADRA1B
hsa-miR-6749-3p	ADRA1B
hsa-miR-6756-3p	ADRA1B
hsa-miR-6796-3p	ADRA1B
hsa-miR-6805-3p	ADRA1B
hsa-miR-6845-3p	ADRA1B
hsa-miR-6880-3p	ADRA1B
hsa-miR-6089	FRMPD2
hsa-miR-12116	IRX1
hsa-miR-1976	IRX1
hsa-miR-4723-3p	IRX1
hsa-miR-4750-3p	IRX1
hsa-miR-4769-3p	IRX1
hsa-miR-6511b-3p	IRX1
hsa-miR-6732-3p	IRX1
hsa-miR-6756-3p	IRX1
hsa-miR-6796-3p	IRX1
hsa-miR-6798-3p	IRX1
hsa-miR-6809-3p	IRX1
hsa-miR-6826-3p	IRX1
hsa-miR-6880-3p	IRX1
hsa-miR-6892-3p	IRX1
hsa-miR-7111-3p	IRX1
hsa-miR-7113-3p	IRX1
hsa-miR-877-3p	IRX1
hsa-miR-6799-5p	IRX2
hsa-miR-328-5p	DLGAP1
hsa-miR-4728-5p	DLGAP1
hsa-miR-6089	DLGAP1
hsa-miR-6803-5p	DLGAP1
hsa-miR-7106-5p	DLGAP1
hsa-miR-4651	TTLL6
hsa-miR-4298	GLOD5
hsa-miR-6795-5p	GLOD5
hsa-miR-6887-5p	GLOD5
hsa-miR-4632-5p	SYCE1
hsa-miR-6089	SYCE1
hsa-miR-6803-5p	SYCE1
hsa-miR-4763-3p	CFAP46
hsa-miR-6752-5p	CFAP46
hsa-miR-6756-5p	CFAP46
hsa-miR-6775-5p	CFAP46
hsa-miR-6803-5p	CFAP46
hsa-miR-1207-5p	CSDC2
hsa-miR-328-5p	CSDC2
hsa-miR-4298	CSDC2
hsa-miR-6752-5p	CSDC2
hsa-miR-6775-5p	CSDC2
hsa-miR-1228-5p	AGXT
hsa-miR-6873-3p	SNTG2
hsa-miR-6089	FADS6
hsa-miR-619-5p	FADS6
hsa-miR-6752-5p	CES3
hsa-miR-7150	CES3
hsa-miR-6089	SLC22A13
hsa-miR-619-5p	SLC22A13
hsa-miR-6756-5p	SLC22A13
hsa-miR-6775-5p	ADCY5
hsa-miR-6775-5p	SLC16A11
hsa-miR-6824-5p	SLC16A11
hsa-miR-7111-3p	CNTNAP2
hsa-miR-6756-5p	KY
hsa-miR-619-5p	ANKS4B
hsa-miR-619-5p	PLEKHD1
hsa-miR-1268b	HSD11B2
hsa-miR-4433a-3p	HSD11B2
hsa-miR-6089	GNG7
hsa-miR-6756-5p	GNG7
hsa-miR-6803-5p	GNG7
hsa-miR-5787	DSCAML1
hsa-miR-1207-5p	C10orf71
hsa-miR-6722-3p	C10orf71
hsa-miR-6803-5p	C10orf71
hsa-miR-7107-5p	C10orf71
hsa-miR-6089	RNF212
hsa-miR-6775-5p	RNF212
hsa-miR-6846-5p	RNF212
hsa-miR-10401-3p	UCN3
hsa-miR-1224-3p	UCN3
hsa-miR-1229-3p	UCN3
hsa-miR-1236-3p	UCN3
hsa-miR-1249-3p	UCN3
hsa-miR-1281	UCN3
hsa-miR-1913	UCN3
hsa-miR-1976	UCN3
hsa-miR-3162-3p	UCN3
hsa-miR-320a-5p	UCN3
hsa-miR-328-3p	UCN3
hsa-miR-328-5p	UCN3
hsa-miR-4290	UCN3
hsa-miR-4646-3p	UCN3
hsa-miR-4667-3p	UCN3
hsa-miR-4685-3p	UCN3
hsa-miR-4716-5p	UCN3
hsa-miR-4723-3p	UCN3
hsa-miR-4750-3p	UCN3
hsa-miR-4763-5p	UCN3
hsa-miR-4769-3p	UCN3
hsa-miR-483-3p	UCN3
hsa-miR-5193	UCN3
hsa-miR-6511b-3p	UCN3
hsa-miR-6729-3p	UCN3
hsa-miR-6732-3p	UCN3
hsa-miR-6734-3p	UCN3
hsa-miR-6743-3p	UCN3
hsa-miR-6749-3p	UCN3
hsa-miR-6756-3p	UCN3
hsa-miR-6763-3p	UCN3
hsa-miR-6780b-3p	UCN3
hsa-miR-6782-3p	UCN3
hsa-miR-6788-3p	UCN3
hsa-miR-6792-3p	UCN3
hsa-miR-6795-3p	UCN3
hsa-miR-6796-3p	UCN3
hsa-miR-6797-3p	UCN3
hsa-miR-6797-5p	UCN3
hsa-miR-6803-3p	UCN3
hsa-miR-6805-3p	UCN3
hsa-miR-6809-3p	UCN3
hsa-miR-6810-3p	UCN3
hsa-miR-6812-3p	UCN3
hsa-miR-6812-5p	UCN3
hsa-miR-6826-3p	UCN3
hsa-miR-6845-3p	UCN3
hsa-miR-6858-3p	UCN3
hsa-miR-6862-3p	UCN3
hsa-miR-6880-3p	UCN3
hsa-miR-6881-3p	UCN3
hsa-miR-6884-3p	UCN3
hsa-miR-6886-3p	UCN3
hsa-miR-6887-3p	UCN3
hsa-miR-6891-3p	UCN3
hsa-miR-6892-3p	UCN3
hsa-miR-6894-3p	UCN3
hsa-miR-7110-3p	UCN3
hsa-miR-7111-3p	UCN3
hsa-miR-7113-3p	UCN3
hsa-miR-7114-3p	UCN3
hsa-miR-877-3p	UCN3
hsa-miR-6782-5p	ERBB4
hsa-miR-6799-5p	CPN2
hsa-miR-6089	WSCD1
hsa-miR-3960	MEIOC
hsa-miR-1228-5p	CYP8B1
hsa-miR-6086	TMEM132E
hsa-miR-6775-5p	TMEM132E
hsa-miR-939-5p	DDN
hsa-miR-6749-3p	SLC2A4
hsa-miR-6812-5p	KCNIP1
hsa-miR-328-5p	ENPP7
hsa-miR-6089	ENPP7
hsa-miR-6803-5p	ENPP7
hsa-miR-6812-5p	ENPP7
hsa-miR-4665-3p	CACNB4
hsa-miR-4739	CACNB4
hsa-miR-8089	PLCB1
hsa-miR-6803-5p	GALNT9
hsa-miR-6775-5p	SLC25A18
hsa-miR-6803-5p	SLC25A18
hsa-miR-10526-3p	ABAT
hsa-miR-1224-3p	ABAT
hsa-miR-1237-3p	ABAT
hsa-miR-3162-3p	ABAT
hsa-miR-4723-3p	ABAT
hsa-miR-6089	ABAT
hsa-miR-6734-3p	ABAT
hsa-miR-6797-3p	ABAT
hsa-miR-6803-3p	ABAT
hsa-miR-466	MACC1
hsa-miR-8485	MACC1
hsa-miR-619-5p	SRARP
hsa-miR-6775-5p	TMPRSS2
hsa-miR-4763-3p	CNTN2
hsa-miR-6803-5p	CNTN2
hsa-miR-4723-3p	ADRA2C
hsa-miR-6809-3p	ADRA2C
hsa-miR-6880-3p	ADRA2C
hsa-miR-7111-3p	ADRA2C
hsa-miR-619-5p	PRSS55
hsa-miR-1268a	CLCNKB
hsa-miR-1268b	CLCNKB
hsa-miR-6756-5p	CLCNKB
hsa-miR-6769b-5p	CLCNKB
hsa-miR-6775-5p	CLCNKB
hsa-miR-4763-3p	LCN12
hsa-miR-3154	ANKS1B
hsa-miR-5787	ANKS1B
hsa-miR-6775-5p	INPP5J
hsa-miR-6763-3p	KLHL33
hsa-miR-6886-3p	KLHL33
hsa-miR-619-5p	PRKN
hsa-miR-6752-5p	FAM131C
hsa-miR-6812-5p	FAM131C
hsa-miR-1207-5p	DLK1
hsa-miR-6089	DLK1
hsa-miR-1207-5p	PBX1
hsa-miR-6775-5p	PBX1
hsa-miR-6090	ADARB2
hsa-miR-6848-5p	ADARB2
hsa-miR-1228-3p	SRL
hsa-miR-6743-3p	SRL
hsa-miR-328-5p	NAT8L
hsa-miR-4749-3p	NAT8L
hsa-miR-3147	SLC36A2
hsa-miR-6089	SLC36A2
hsa-miR-6752-5p	SLC36A2
hsa-miR-574-5p	TRDN
hsa-miR-1268a	CLCNKA
hsa-miR-1268b	CLCNKA
hsa-miR-6756-5p	CLCNKA
hsa-miR-6769b-5p	CLCNKA
hsa-miR-6775-5p	CLCNKA
hsa-miR-619-5p	QRFPR
hsa-miR-197-5p	CYP4A11
hsa-miR-328-5p	CYP4A11
hsa-miR-3679-5p	CYP4A11
hsa-miR-4298	CYP4A11
hsa-miR-4695-5p	CYP4A11
hsa-miR-4728-5p	CYP4A11
hsa-miR-5196-5p	CYP4A11
hsa-miR-6090	CYP4A11
hsa-miR-6778-5p	CYP4A11
hsa-miR-6782-5p	CYP4A11
hsa-miR-6797-5p	CYP4A11
hsa-miR-1972	MAGI2
hsa-miR-574-5p	MAGI2
hsa-miR-6756-5p	MAGI2
hsa-miR-6803-5p	MAGI2
hsa-miR-6894-3p	TMEM72
hsa-miR-6089	PALM3
hsa-miR-6803-5p	PALM3
hsa-miR-1268a	HYKK
hsa-miR-1268b	HYKK
hsa-miR-6803-5p	HYKK
hsa-miR-1273h-5p	OR2G6
hsa-miR-6886-3p	NYX
hsa-miR-1273h-5p	ACADSB
hsa-miR-1224-5p	GREB1
hsa-miR-1268a	GREB1
hsa-miR-1268b	GREB1
hsa-miR-6089	GREB1
hsa-miR-1207-5p	CPNE4
hsa-miR-6756-3p	MME
hsa-miR-4749-3p	POU3F4
hsa-miR-6782-5p	SLC22A5
hsa-miR-6775-5p	CYP2B6
hsa-miR-6810-3p	BCO2
hsa-miR-6886-3p	BCO2
hsa-miR-6894-3p	BCO2
hsa-miR-328-5p	SLC22A12
hsa-miR-6779-5p	SLC22A12
hsa-miR-6089	SLC22A6
hsa-miR-1249-5p	DNM3
hsa-miR-619-5p	ZNF667
hsa-miR-6775-5p	AVPR1B
hsa-miR-6803-5p	HMGN5
hsa-miR-6756-5p	ARC
hsa-miR-8485	CCDC160
hsa-miR-6089	ASPDH
hsa-miR-6090	ASPDH
hsa-miR-6756-5p	ASPDH
hsa-miR-6799-5p	ASPDH
hsa-miR-6879-5p	ASPDH
hsa-miR-619-5p	GARIN1A
hsa-miR-6775-5p	GARIN1A
hsa-miR-6803-5p	GARIN1A
hsa-miR-6858-5p	CCNI2
hsa-miR-6775-5p	DPF3
hsa-miR-4433b-3p	GPX3
hsa-miR-6778-5p	GPX3
hsa-miR-6782-5p	GPX3
hsa-miR-6803-5p	GPX3
hsa-miR-6803-5p	LINGO4
hsa-miR-619-5p	TMEM213
hsa-miR-4695-5p	FER1L6
hsa-miR-4763-3p	FER1L6
hsa-miR-6089	FER1L6
hsa-miR-1229-5p	RNF212B
hsa-miR-6812-5p	RNF212B
hsa-miR-4447	GCGR
hsa-miR-6803-5p	GCGR
hsa-miR-619-5p	STRIT1
hsa-miR-6824-5p	AQP1
hsa-miR-328-5p	KRTAP5-8
hsa-miR-6089	KRTAP5-8
hsa-miR-6752-5p	KRTAP5-8
hsa-miR-1268a	TRMT9B
hsa-miR-1268b	TRMT9B
hsa-miR-4728-5p	TRMT9B
hsa-miR-619-5p	TRMT9B
hsa-miR-6749-5p	PRODH2
hsa-miR-6775-5p	KRTAP5-9
hsa-miR-7110-5p	KRTAP5-9
hsa-miR-328-5p	FIGNL2
hsa-miR-6756-5p	FIGNL2
hsa-miR-10392-3p	GPIHBP1
hsa-miR-10401-3p	GPIHBP1
hsa-miR-4750-3p	GPIHBP1
hsa-miR-6749-3p	GPIHBP1
hsa-miR-6836-3p	GPIHBP1
hsa-miR-6858-3p	GPIHBP1
hsa-miR-6862-3p	GPIHBP1
hsa-miR-7113-3p	GPIHBP1
hsa-miR-1587	PRRT1B
hsa-miR-3620-5p	PRRT1B
hsa-miR-4763-3p	PRRT1B
hsa-miR-6732-3p	SMIM38

## Sheet: Table S5
Gene	novel_miRNA_targets	known_miRNA_targets
A1CF	1	0
ABAT	1	1
ABCA13	1	0
ABCC6	1	0
ABCC8	0	1
ABCG8	1	0
ACAA2	1	0
ACACB	1	1
ACADM	1	0
ACADSB	1	1
ACE2	1	0
ACOT11	1	1
ACR	0	1
ACSBG2	0	1
ACSL6	1	1
ACSS3	1	0
ACY3	0	1
ADARB2	0	1
ADCY1	1	0
ADCY5	0	1
ADGRF1	1	0
ADHFE1	0	1
ADIPOQ	1	0
ADRA1A	1	0
ADRA1B	1	1
ADRA1D	1	0
ADRA2C	1	1
AGBL4	1	0
AGMAT	1	1
AGMO	1	0
AGT	0	1
AGXT	1	1
AIF1L	0	1
AIFM1	1	1
AK4	1	0
AKAP6	1	0
AKR1B1	0	1
ALDH1A2	0	1
ALDH4A1	0	1
ALDH6A1	1	0
ALPI	1	1
ANK2	1	0
ANK3	1	0
ANKFN1	0	1
ANKRD45	1	0
ANKS1B	0	1
ANKS4B	1	1
ANPEP	0	1
AP3B2	1	1
APELA	1	0
APOB	1	0
AQP1	0	1
AQP2	0	1
AQP6	1	0
AQP7	0	1
AR	0	1
ARC	0	1
AREG	0	1
ARHGAP6	0	1
ARSL	1	0
ASB16	1	1
ASPA	1	0
ASPDH	0	1
ASRGL1	0	1
ASTN2	0	1
ATP13A4	1	0
ATP1A2	0	1
ATP1B2	1	1
ATP2B3	0	1
ATP6V0D2	1	0
AVPR1A	1	0
AVPR1B	0	1
B3GALT1	1	0
BAIAP2L2	0	1
BCO2	0	1
BEND7	1	1
BHMT2	1	0
BMP7	1	1
BSND	1	0
BTNL9	1	1
C10orf71	0	1
C11orf54	1	0
C11orf65	0	1
C2orf50	1	1
C3orf33	1	0
C7	1	1
CABP1	0	1
CACNA2D2	0	1
CACNB2	1	1
CACNB4	1	1
CAPN13	0	1
CASQ2	0	1
CASR	1	0
CCDC160	0	1
CCDC198	1	0
CCDC38	1	0
CCNI2	0	1
CCNP	1	1
CD300LG	1	1
CDC20B	1	1
CDH12	0	1
CDH16	0	1
CDH19	1	1
CDH20	1	1
CDH22	0	1
CDH6	1	0
CDHR2	1	0
CDHR3	1	1
CDHR5	0	1
CDKL1	1	0
CELF4	1	1
CES3	0	1
CFAP221	1	1
CFAP46	0	1
CGNL1	1	0
CHAF1B	1	0
CHD5	0	1
CHD6	0	1
CHDH	1	1
CHRM1	0	1
CHRNA4	0	1
CHRNB4	1	1
CLCNKA	0	1
CLCNKB	0	1
CLDN16	1	1
CLDN19	1	1
CLIC5	0	1
CLIC6	0	1
CLMN	0	1
CLNK	1	0
CMBL	1	0
CNDP1	1	0
CNKSR3	1	0
CNTFR	1	1
CNTN2	0	1
CNTNAP2	0	1
CPED1	0	1
CPN2	1	1
CPNE2	1	1
CPNE4	0	1
CRABP1	0	1
CRB1	1	0
CRB2	0	1
CREB3L3	0	1
CRHBP	0	1
CRYL1	0	1
CSDC2	1	1
CUBN	1	1
CXCL10	1	1
CYB5A	1	0
CYP11B2	1	1
CYP17A1	0	1
CYP2B6	1	1
CYP3A4	1	0
CYP46A1	0	1
CYP4A11	0	1
CYP4A22	0	1
CYP4F3	1	0
CYP8B1	1	1
DBH	0	1
DDN	0	1
DDX25	1	1
DGKB	1	0
DGKG	0	1
DLG2	0	1
DLGAP1	1	1
DLK1	0	1
DNAH9	1	0
DNAI1	0	1
DNALI1	0	1
DNASE1L3	1	0
DNM3	0	1
DPF3	0	1
DPP6	0	1
DSCAML1	0	1
DUSP15	1	1
DUSP26	0	1
DUSP28	1	1
EDA	0	1
EFCC1	0	1
EFHD1	0	1
EGF	1	0
ELMOD1	1	0
EMCN	1	0
EMX2	1	0
ENPP6	1	1
ENPP7	1	1
EPAS1	1	1
EPHX2	0	1
ERBB4	0	1
ERP27	0	1
ETNK2	0	1
FADS1	1	1
FADS6	1	1
FAM131C	0	1
FAM153A	1	0
FCN3	0	1
FER1L6	0	1
FGB	1	0
FGF1	0	1
FGF10	1	0
FIGNL2	0	1
FLRT1	1	1
FMO5	0	1
FN3K	1	1
FNDC5	0	1
FOXJ1	0	1
FOXN4	0	1
FRMD1	0	1
FRMPD1	0	1
FRMPD2	0	1
FRRS1L	1	0
FTCD	1	1
FUT6	1	0
FXYD2	0	1
FZD4	1	0
G6PC1	1	1
GABRG3	1	0
GALNT16	1	1
GALNT9	0	1
GARIN1A	1	1
GARIN1B	0	1
GATM	1	0
GCGR	0	1
GCOM1	0	1
GDA	0	1
GET1	0	1
GHR	1	0
GJB1	1	1
GLB1L2	0	1
GLOD5	0	1
GLYAT	1	0
GMPR	0	1
GNA14	0	1
GNAL	1	1
GNG7	1	1
GP2	0	1
GPC3	1	1
GPD1	0	1
GPIHBP1	1	1
GPX3	0	1
GRAMD1B	0	1
GREB1	1	1
GRIK2	1	0
GRIK5	1	0
GSTM3	1	0
HAAO	1	1
HABP2	0	1
HAO2	0	1
HECW1	1	1
HGFAC	0	1
HHIP	1	0
HIPK2	1	1
HLF	0	1
HMCN2	0	1
HMGN5	0	1
HNF1A	1	1
HNF4A	0	1
HOGA1	1	0
HOXB8	0	1
HPD	0	1
HPSE2	1	0
HSD11B2	0	1
HSPA2	1	0
HSPB6	0	1
HUNK	1	1
HYAL1	0	1
HYKK	1	1
IGFN1	0	1
IGSF1	0	1
IGSF10	0	1
IGSF11	1	1
IL17RD	1	1
ILDR2	1	1
INPP5J	0	1
INSRR	1	1
IRAK1BP1	1	0
IRX1	1	1
IRX2	0	1
IRX6	0	1
ITGA8	1	0
IYD	1	1
KATNAL2	0	1
KBTBD12	1	0
KCNH6	1	0
KCNIP1	0	1
KCNJ15	1	0
KCNJ3	1	0
KCNK10	0	1
KCNMB3	1	0
KCNMB4	1	0
KCTD11	0	1
KHK	0	1
KIAA1210	1	0
KIF12	0	1
KIF6	1	0
KIT	0	1
KLB	1	0
KLF15	1	1
KLHL33	1	1
KLK3	0	1
KLKB1	0	1
KMO	1	0
KNG1	1	0
KRTAP5-2	0	1
KRTAP5-3	0	1
KRTAP5-8	0	1
KRTAP5-9	0	1
KY	0	1
L3MBTL4	1	0
LCN12	0	1
LDB3	1	1
LDHD	0	1
LGSN	1	0
LINGO4	0	1
LIPH	1	0
LMX1B	1	1
LRP2	1	0
LRRC19	1	0
LRRC2	1	0
LRRC52	0	1
MACC1	1	1
MAGI2	1	1
MAP3K15	1	0
MAPK4	0	1
MCF2L	1	1
MEIOC	1	1
MFSD4A	1	0
MGAM	1	0
MINDY4	0	1
MME	1	1
MOGAT1	1	0
MOGAT2	0	1
MOGAT3	1	0
MPP2	0	1
MPV17L	1	1
MRO	1	0
MTNR1A	1	0
MYCT1	1	0
MYL3	1	1
MYLK3	1	0
MYLK4	1	0
MYO3B	1	0
MYO7B	0	1
MYOM3	1	0
MYZAP	0	1
NANOS1	1	0
NAT8L	1	1
NDRG2	0	1
NDST3	1	0
NEDD4L	1	1
NEK5	1	0
NFASC	0	1
NGEF	0	1
NHEJ1	1	0
NMNAT3	0	1
NOL3	0	1
NOS1	1	0
NPAP1	1	0
NPHS1	1	0
NPR1	0	1
NR1I3	0	1
NRG1	1	0
NRIP2	0	1
NT5C1A	1	1
NTRK2	0	1
NTRK3	1	1
NUGGC	1	0
NYX	0	1
OCLN	1	0
OLFM1	0	1
OR2G6	1	1
PAEP	1	1
PAH	1	0
PAIP2B	1	0
PALM3	0	1
PAQR5	1	1
PATJ	1	1
PAX2	1	1
PBLD	1	1
PBX1	0	1
PCDH15	0	1
PCDHGB4	0	1
PCSK1N	1	0
PCSK2	1	1
PDE11A	1	1
PIGR	1	0
PIPOX	1	0
PKHD1L1	1	0
PLA2G4F	0	1
PLCB1	1	1
PLCE1	1	1
PLEKHB1	0	1
PLEKHD1	1	1
PLIN1	0	1
PLIN5	1	0
PNPLA1	1	0
PODXL	0	1
POU3F4	0	1
PPARA	1	0
PPP1R1A	0	1
PRAP1	1	0
PRDM16	0	1
PRKAA2	1	0
PRKN	1	1
PRLR	1	1
PROC	0	1
PRODH	0	1
PRODH2	0	1
PRR35	0	1
PRRT1B	1	1
PRSS55	0	1
PTGER3	0	1
PTH1R	0	1
PTPRB	1	0
PTPRO	1	0
PTPRU	1	0
QRFPR	1	1
RAB3IP	1	1
RANBP3L	1	0
RAP1GAP	0	1
RBFOX1	1	1
RBP5	0	1
RBPMS2	1	1
REN	0	1
REPS2	1	0
RGS5	0	1
RHBG	0	1
RNF152	1	0
RNF212	0	1
RNF212B	0	1
RORA	0	1
RORB	1	0
RORC	1	0
ROS1	1	0
RPS6KA6	0	1
RSPH14	0	1
S100A1	1	1
S100G	0	1
SALL1	0	1
SAMD5	1	0
SAXO2	1	0
SCIN	1	1
SCN3B	1	0
SCNN1B	0	1
SCUBE1	1	1
SCUBE3	1	0
SERPINA4	1	1
SERPINF2	1	1
SFTPB	1	1
SFXN2	1	0
SGK3	1	0
SHE	1	1
SHH	1	0
SIX3	1	0
SLC13A1	1	0
SLC14A1	1	1
SLC14A2	1	0
SLC15A1	1	0
SLC16A11	1	1
SLC16A12	1	0
SLC16A7	0	1
SLC19A3	1	1
SLC1A7	0	1
SLC22A12	0	1
SLC22A13	0	1
SLC22A5	0	1
SLC22A6	0	1
SLC22A8	1	1
SLC22A9	1	0
SLC25A16	1	1
SLC25A18	0	1
SLC25A34	1	1
SLC25A48	0	1
SLC26A1	0	1
SLC26A4	1	1
SLC28A1	0	1
SLC28A2	1	1
SLC2A4	1	1
SLC30A2	1	1
SLC34A2	0	1
SLC35F1	1	0
SLC36A2	1	1
SLC38A4	0	1
SLC3A1	1	0
SLC45A2	0	1
SLC47A1	1	0
SLC4A4	1	0
SLC51A	0	1
SLC5A10	0	1
SLC5A8	1	0
SLC6A20	1	0
SLC7A14	1	1
SLC9A3	1	1
SMAD9	1	1
SMIM24	0	1
SMIM38	1	1
SNTG1	1	0
SNTG2	0	1
SOAT1	1	0
SORBS2	0	1
SORCS1	0	1
SORCS3	0	1
SOX10	1	1
SPATA1	1	1
SPINK1	1	0
SPTB	1	1
SRARP	1	1
SRL	1	1
SSTR2	1	0
SSTR5	0	1
ST8SIA5	1	1
STK32A	1	0
STRIP2	1	0
STRIT1	1	1
SULT1C4	1	0
SUSD4	0	1
SUSD5	1	0
SYCE1	1	1
SYDE2	1	0
SYPL2	0	1
SYT13	1	1
SYT15	1	0
TBC1D4	1	0
TCF21	0	1
TDGF1	1	0
TDGF1P3	1	0
TDRD1	1	1
THRSP	1	0
TIMP4	0	1
TIRAP	1	0
TMC1	0	1
TMEM132E	0	1
TMEM150C	1	0
TMEM213	1	1
TMEM220	1	0
TMEM45B	1	0
TMEM52B	1	0
TMEM72	0	1
TMPRSS2	0	1
TMT1A	1	0
TNNI1	1	1
TNNI3K	0	1
TPH1	1	0
TRDN	0	1
TREH	0	1
TRHDE	1	0
TRIM6	1	1
TRMT9B	1	1
TRPC7	0	1
TRPM2	0	1
TRPM3	0	1
TRPM5	0	1
TSPAN7	0	1
TTLL6	0	1
TUB	0	1
TUBA4B	1	0
TUBB4A	0	1
UCN3	1	1
UGT1A1	1	0
UNC5CL	0	1
UPB1	1	0
USH1C	0	1
USP2	0	1
UXT	1	0
VIPR2	1	1
VSIG2	1	1
VXN	0	1
WDR17	1	0
WDR93	1	1
WNK3	1	0
WNK4	0	1
WSCD1	0	1
XPNPEP2	0	1
XYLB	1	0
ZC2HC1C	1	0
ZNF157	1	0
ZNF160	1	0
ZNF208	1	0
ZNF285	1	0
ZNF385B	0	1
ZNF454	1	0
ZNF541	1	1
ZNF556	1	0
ZNF578	1	0
ZNF667	1	1
ZNF684	1	0
ZNF844	1	0
ZNF99	1	0

## Sheet: Table S6
List of novel mirna targeted downregulated genes	List of known mirna targeted downregulated genes	List of all mirna targeted downregulated genes	List of novel mirna targeted downregulated unique genes	List of novel and known mirna targeted downregulated commmon genes	List of known mirna targeted downregulated unique genes
A1CF	ABAT	A1CF	A1CF	ABAT	ABCC8
ABAT	ABCC8	ABAT	ABCA13	ACACB	ACR
ABCA13	ACACB	ABCA13	ABCC6	ACADSB	ACSBG2
ABCC6	ACADSB	ABCC6	ABCG8	ACOT11	ACY3
ABCG8	ACOT11	ABCC8	ACAA2	ACSL6	ADARB2
ACAA2	ACR	ABCG8	ACADM	ADRA1B	ADCY5
ACACB	ACSBG2	ACAA2	ACE2	ADRA2C	ADHFE1
ACADM	ACSL6	ACACB	ACSS3	AGMAT	AGT
ACADSB	ACY3	ACADM	ADCY1	AGXT	AIF1L
ACE2	ADARB2	ACADSB	ADGRF1	AIFM1	ALDH1A2
ACOT11	ADCY5	ACE2	ADIPOQ	ALPI	ALDH4A1
ACSL6	ADHFE1	ACOT11	ADRA1A	ANKS4B	ANKFN1
ACSS3	ADRA1B	ACR	ADRA1D	AP3B2	ANKS1B
ADCY1	ADRA2C	ACSBG2	AGBL4	ASB16	ANPEP
ADGRF1	AGMAT	ACSL6	AGMO	ATP1B2	AQP1
ADIPOQ	AGT	ACSS3	AK4	BEND7	AQP2
ADRA1A	AGXT	ACY3	AKAP6	BMP7	AQP7
ADRA1B	AIF1L	ADARB2	ALDH6A1	BTNL9	AR
ADRA1D	AIFM1	ADCY1	ANK2	C2orf50	AREG
ADRA2C	AKR1B1	ADCY5	ANK3	C7	AKR1B1
AGBL4	ALDH1A2	ADGRF1	ANKRD45	CACNB2	ARC
AGMAT	ALDH4A1	ADHFE1	APELA	CACNB4	NOL3
AGMO	ALPI	ADIPOQ	APOB	CCNP	ARHGAP6
AGXT	ANKFN1	ADRA1A	AQP6	CD300LG	ASPDH
AIFM1	ANKS1B	ADRA1B	ARSL	CDC20B	ASRGL1
AK4	ANKS4B	ADRA1D	ASPA	CDH19	ASTN2
AKAP6	ANPEP	ADRA2C	ATP13A4	CDH20	ATP1A2
ALDH6A1	AP3B2	AGBL4	ATP6V0D2	CDHR3	ATP2B3
ALPI	AQP1	AGMAT	AVPR1A	CELF4	AVPR1B
ANK2	AQP2	AGMO	B3GALT1	CFAP221	BAIAP2L2
ANK3	AQP7	AGT	BHMT2	CHDH	BCO2
ANKRD45	AR	AGXT	BSND	CHRNB4	C10orf71
ANKS4B	ARC	AIF1L	C11orf54	CLDN16	C11orf65
AP3B2	AREG	AIFM1	C3orf33	CLDN19	CABP1
APELA	ARHGAP6	AK4	CASR	CNTFR	S100G
APOB	ASB16	AKAP6	CCDC198	CPN2	CACNA2D2
AQP6	ASPDH	AKR1B1	CCDC38	CPNE2	CAPN13
ARSL	ASRGL1	ALDH1A2	CDH6	CSDC2	CASQ2
ASB16	ASTN2	ALDH4A1	CDHR2	CUBN	CCDC160
ASPA	ATP1A2	ALDH6A1	CDKL1	CXCL10	CCNI2
ATP13A4	ATP1B2	ALPI	CGNL1	CYP11B2	CDH12
ATP1B2	ATP2B3	ANK2	CHAF1B	CYP2B6	CDH16
ATP6V0D2	AVPR1B	ANK3	CLNK	CYP8B1	PCDHGB4
AVPR1A	BAIAP2L2	ANKFN1	CMBL	DDX25	CDH22
B3GALT1	BCO2	ANKRD45	CNDP1	DLGAP1	CDHR5
BEND7	BEND7	ANKS1B	CNKSR3	DUSP15	CES3
BHMT2	BMP7	ANKS4B	CRB1	DUSP28	CFAP46
BMP7	BTNL9	ANPEP	CYB5A	ENPP6	CHD5
BSND	C10orf71	AP3B2	CYP3A4	ENPP7	GET1
BTNL9	C11orf65	APELA	CYP4F3	EPAS1	CHD6
C11orf54	C2orf50	APOB	DGKB	FADS1	CHRM1
C2orf50	C7	AQP1	DNAH9	FADS6	CHRNA4
C3orf33	CABP1	AQP2	DNASE1L3	FLRT1	CLCNKA
C7	CACNA2D2	AQP6	EGF	FN3K	CLCNKB
CACNB2	CACNB2	AQP7	ELMOD1	FTCD	CLIC5
CACNB4	CACNB4	AR	EMCN	G6PC1	CLIC6
CASR	CAPN13	ARC	EMX2	GALNT16	CLMN
CCDC198	CASQ2	AREG	FAM153A	GARIN1A	CNTN2
CCDC38	CCDC160	ARHGAP6	FGB	GJB1	CNTNAP2
CCNP	CCNI2	ARSL	FGF10	GNAL	CPED1
CD300LG	CCNP	ASB16	FRRS1L	GNG7	CPNE4
CDC20B	CD300LG	ASPA	FUT6	GPC3	CRABP1
CDH19	CDC20B	ASPDH	FZD4	GPIHBP1	CRB2
CDH20	CDH12	ASRGL1	GABRG3	GREB1	CREB3L3
CDH6	CDH16	ASTN2	GATM	HAAO	CRHBP
CDHR2	CDH19	ATP13A4	GHR	HECW1	CRYL1
CDHR3	CDH20	ATP1A2	GLYAT	HIPK2	CYP17A1
CDKL1	CDH22	ATP1B2	GRIK2	HNF1A	CYP46A1
CELF4	CDHR3	ATP2B3	GRIK5	HUNK	CYP4A11
CFAP221	CDHR5	ATP6V0D2	GSTM3	HYKK	CYP4A22
CGNL1	CELF4	AVPR1A	HHIP	IGSF11	DBH
CHAF1B	CES3	AVPR1B	HOGA1	IL17RD	DDN
CHDH	CFAP221	B3GALT1	HPSE2	ILDR2	DGKG
CHRNB4	CFAP46	BAIAP2L2	HSPA2	INSRR	DLG2
CLDN16	CHD5	BCO2	IRAK1BP1	IRX1	MPP2
CLDN19	CHD6	BEND7	ITGA8	IYD	DLK1
CLNK	CHDH	BHMT2	KBTBD12	KLF15	DNAI1
CMBL	CHRM1	BMP7	KCNH6	KLHL33	DNALI1
CNDP1	CHRNA4	BSND	KCNJ15	LDB3	DNM3
CNKSR3	CHRNB4	BTNL9	KCNJ3	LMX1B	DPF3
CNTFR	CLCNKA	C10orf71	KCNMB3	MACC1	DPP6
CPN2	CLCNKB	C11orf54	KCNMB4	MAGI2	DSCAML1
CPNE2	CLDN16	C11orf65	KIAA1210	MCF2L	DUSP26
CRB1	CLDN19	C2orf50	KIF6	MEIOC	EDA
CSDC2	CLIC5	C3orf33	KLB	MME	EFCC1
CUBN	CLIC6	C7	KMO	MPV17L	EFHD1
CXCL10	CLMN	CABP1	KNG1	MYL3	EPHX2
CYB5A	CNTFR	CACNA2D2	L3MBTL4	NAT8L	ERBB4
CYP11B2	CNTN2	CACNB2	LGSN	NEDD4L	ERP27
CYP2B6	CNTNAP2	CACNB4	LIPH	NT5C1A	ETNK2
CYP3A4	CPED1	CAPN13	LRP2	NTRK3	FAM131C
CYP4F3	CPN2	CASQ2	LRRC19	OR2G6	FCN3
CYP8B1	CPNE2	CASR	LRRC2	PAEP	FER1L6
DDX25	CPNE4	CCDC160	MAP3K15	PAQR5	FGF1
DGKB	CRABP1	CCDC198	MFSD4A	PATJ	FIGNL2
DLGAP1	CRB2	CCDC38	MGAM	PAX2	FMO5
DNAH9	CREB3L3	CCNI2	MOGAT1	PBLD	FNDC5
DNASE1L3	CRHBP	CCNP	MOGAT3	PCSK2	FOXJ1
DUSP15	CRYL1	CD300LG	MRO	PDE11A	FOXN4
DUSP28	CSDC2	CDC20B	MTNR1A	PLCB1	FRMD1
EGF	CUBN	CDH12	MYCT1	PLCE1	FRMPD1
ELMOD1	CXCL10	CDH16	MYLK3	PLEKHD1	FRMPD2
EMCN	CYP11B2	CDH19	MYLK4	PRKN	FXYD2
EMX2	CYP17A1	CDH20	MYO3B	PRLR	GALNT9
ENPP6	CYP2B6	CDH22	MYOM3	PRRT1B	GARIN1B
ENPP7	CYP46A1	CDH6	NANOS1	QRFPR	GCGR
EPAS1	CYP4A11	CDHR2	NDST3	RAB3IP	GCOM1
FADS1	CYP4A22	CDHR3	NEK5	RBFOX1	MYZAP
FADS6	CYP8B1	CDHR5	NHEJ1	RBPMS2	GDA
FAM153A	DBH	CDKL1	NOS1	S100A1	GLB1L2
FGB	DDN	CELF4	NPAP1	SCIN	GLOD5
FGF10	DDX25	CES3	NPHS1	SCUBE1	GMPR
FLRT1	DGKG	CFAP221	NRG1	SERPINA4	GNA14
FN3K	DLG2	CFAP46	NUGGC	SERPINF2	GP2
FRRS1L	DLGAP1	CGNL1	OCLN	SFTPB	GPD1
FTCD	DLK1	CHAF1B	PAH	SHE	GPX3
FUT6	DNAI1	CHD5	PAIP2B	SLC14A1	GRAMD1B
FZD4	DNALI1	CHD6	PCSK1N	SLC16A11	HABP2
G6PC1	DNM3	CHDH	PIGR	SLC19A3	HAO2
GABRG3	DPF3	CHRM1	PIPOX	SLC22A8	HGFAC
GALNT16	DPP6	CHRNA4	PKHD1L1	SLC25A16	HLF
GARIN1A	DSCAML1	CHRNB4	PLIN5	SLC25A34	HMCN2
GATM	DUSP15	CLCNKA	PNPLA1	SLC26A4	HMGN5
GHR	DUSP26	CLCNKB	PPARA	SLC28A2	HNF4A
GJB1	DUSP28	CLDN16	PRAP1	SLC2A4	HOXB8
GLYAT	EDA	CLDN19	PRKAA2	SLC30A2	HPD
GNAL	EFCC1	CLIC5	PTPRB	SLC36A2	HSD11B2
GNG7	EFHD1	CLIC6	PTPRO	SLC7A14	HSPB6
GPC3	ENPP6	CLMN	PTPRU	SLC9A3	HYAL1
GPIHBP1	ENPP7	CLNK	RANBP3L	SMAD9	IGFN1
GREB1	EPAS1	CMBL	REPS2	SMIM38	IGSF1
GRIK2	EPHX2	CNDP1	RNF152	SOX10	IGSF10
GRIK5	ERBB4	CNKSR3	RORB	SPATA1	INPP5J
GSTM3	ERP27	CNTFR	RORC	SPTB	IRX2
HAAO	ETNK2	CNTN2	ROS1	SRARP	IRX6
HECW1	FADS1	CNTNAP2	SAMD5	SRL	KATNAL2
HHIP	FADS6	CPED1	SAXO2	ST8SIA5	KCNIP1
HIPK2	FAM131C	CPN2	SCN3B	STRIT1	KCNK10
HNF1A	FCN3	CPNE2	SCUBE3	SYCE1	KHK
HOGA1	FER1L6	CPNE4	SFXN2	SYT13	KIF12
HPSE2	FGF1	CRABP1	SGK3	TDRD1	KIT
HSPA2	FIGNL2	CRB1	SHH	TMEM213	KLK3
HUNK	FLRT1	CRB2	SIX3	TNNI1	KLKB1
HYKK	FMO5	CREB3L3	SLC13A1	TRIM6	KRTAP5-8
IGSF11	FN3K	CRHBP	SLC14A2	TRMT9B	KRTAP5-2
IL17RD	FNDC5	CRYL1	SLC15A1	UCN3	KRTAP5-9
ILDR2	FOXJ1	CSDC2	SLC16A12	VIPR2	KRTAP5-3
INSRR	FOXN4	CUBN	SLC22A9	VSIG2	KY
IRAK1BP1	FRMD1	CXCL10	SLC35F1	WDR93	LCN12
IRX1	FRMPD1	CYB5A	SLC3A1	ZNF541	LDHD
ITGA8	FRMPD2	CYP11B2	SLC47A1	ZNF667	LINGO4
IYD	FTCD	CYP17A1	SLC4A4		LRRC52
KBTBD12	FXYD2	CYP2B6	SLC5A8		MAPK4
KCNH6	G6PC1	CYP3A4	SLC6A20		MINDY4
KCNJ15	GALNT16	CYP46A1	SNTG1		MOGAT2
KCNJ3	GALNT9	CYP4A11	SOAT1		MYO7B
KCNMB3	GARIN1A	CYP4A22	SPINK1		NDRG2
KCNMB4	GARIN1B	CYP4F3	SSTR2		NFASC
KIAA1210	GCGR	CYP8B1	STK32A		NGEF
KIF6	GCOM1	DBH	STRIP2		NMNAT3
KLB	GDA	DDN	SULT1C4		NPR1
KLF15	GET1	DDX25	SUSD5		NR1I3
KLHL33	GJB1	DGKB	SYDE2		NRIP2
KMO	GLB1L2	DGKG	SYT15		NTRK2
KNG1	GLOD5	DLG2	TBC1D4		NYX
L3MBTL4	GMPR	DLGAP1	TDGF1		OLFM1
LDB3	GNA14	DLK1	TDGF1P3		PALM3
LGSN	GNAL	DNAH9	THRSP		PBX1
LIPH	GNG7	DNAI1	TIRAP		PCDH15
LMX1B	GP2	DNALI1	TMEM150C		PLA2G4F
LRP2	GPC3	DNASE1L3	TMEM220		PLEKHB1
LRRC19	GPD1	DNM3	TMEM45B		PLIN1
LRRC2	GPIHBP1	DPF3	TMEM52B		PODXL
MACC1	GPX3	DPP6	TMT1A		POU3F4
MAGI2	GRAMD1B	DSCAML1	TPH1		PPP1R1A
MAP3K15	GREB1	DUSP15	TRHDE		PRDM16
MCF2L	HAAO	DUSP26	TUBA4B		PROC
MEIOC	HABP2	DUSP28	UGT1A1		PRODH2
MFSD4A	HAO2	EDA	UPB1		PRODH
MGAM	HECW1	EFCC1	UXT		PRR35
MME	HGFAC	EFHD1	WDR17		PRSS55
MOGAT1	HIPK2	EGF	WNK3		PTGER3
MOGAT3	HLF	ELMOD1	XYLB		PTH1R
MPV17L	HMCN2	EMCN	ZC2HC1C		RAP1GAP
MRO	HMGN5	EMX2	ZNF157		RBP5
MTNR1A	HNF1A	ENPP6	ZNF160		REN
MYCT1	HNF4A	ENPP7	ZNF208		KCTD11
MYL3	HOXB8	EPAS1	ZNF285		RGS5
MYLK3	HPD	EPHX2	ZNF454		RHBG
MYLK4	HSD11B2	ERBB4	ZNF556		RNF212
MYO3B	HSPB6	ERP27	ZNF578		RNF212B
MYOM3	HUNK	ETNK2	ZNF684		RORA
NANOS1	HYAL1	FADS1	ZNF844		RPS6KA6
NAT8L	HYKK	FADS6	ZNF99		RSPH14
NDST3	IGFN1	FAM131C			SALL1
NEDD4L	IGSF1	FAM153A			SCNN1B
NEK5	IGSF10	FCN3			SLC16A7
NHEJ1	IGSF11	FER1L6			SLC1A7
NOS1	IL17RD	FGB			SLC22A12
NPAP1	ILDR2	FGF1			SLC22A13
NPHS1	INPP5J	FGF10			SLC22A5
NRG1	INSRR	FIGNL2			SLC22A6
NT5C1A	IRX1	FLRT1			SLC25A18
NTRK3	IRX2	FMO5			SLC25A48
NUGGC	IRX6	FN3K			SLC26A1
OCLN	IYD	FNDC5			SLC28A1
OR2G6	KATNAL2	FOXJ1			SLC34A2
PAEP	KCNIP1	FOXN4			SLC38A4
PAH	KCNK10	FRMD1			SLC45A2
PAIP2B	KCTD11	FRMPD1			SLC51A
PAQR5	KHK	FRMPD2			SLC5A10
PATJ	KIF12	FRRS1L			SMIM24
PAX2	KIT	FTCD			SNTG2
PBLD	KLF15	FUT6			SORBS2
PCSK1N	KLHL33	FXYD2			SORCS1
PCSK2	KLK3	FZD4			SORCS3
PDE11A	KLKB1	G6PC1			SSTR5
PIGR	KRTAP5-2	GABRG3			SUSD4
PIPOX	KRTAP5-3	GALNT16			SYPL2
PKHD1L1	KRTAP5-8	GALNT9			TCF21
PLCB1	KRTAP5-9	GARIN1A			TIMP4
PLCE1	KY	GARIN1B			TMC1
PLEKHD1	LCN12	GATM			TMEM132E
PLIN5	LDB3	GCGR			TMEM72
PNPLA1	LDHD	GCOM1			TMPRSS2
PPARA	LINGO4	GDA			TNNI3K
PRAP1	LMX1B	GET1			TRDN
PRKAA2	LRRC52	GHR			TREH
PRKN	MACC1	GJB1			TRPC7
PRLR	MAGI2	GLB1L2			TRPM2
PRRT1B	MAPK4	GLOD5			TRPM3
PTPRB	MCF2L	GLYAT			TRPM5
PTPRO	MEIOC	GMPR			TSPAN7
PTPRU	MINDY4	GNA14			TTLL6
QRFPR	MME	GNAL			TUB
RAB3IP	MOGAT2	GNG7			TUBB4A
RANBP3L	MPP2	GP2			UNC5CL
RBFOX1	MPV17L	GPC3			USH1C
RBPMS2	MYL3	GPD1			USP2
REPS2	MYO7B	GPIHBP1			VXN
RNF152	MYZAP	GPX3			WNK4
RORB	NAT8L	GRAMD1B			WSCD1
RORC	NDRG2	GREB1			XPNPEP2
ROS1	NEDD4L	GRIK2			ZNF385B
S100A1	NFASC	GRIK5
SAMD5	NGEF	GSTM3
SAXO2	NMNAT3	HAAO
SCIN	NOL3	HABP2
SCN3B	NPR1	HAO2
SCUBE1	NR1I3	HECW1
SCUBE3	NRIP2	HGFAC
SERPINA4	NT5C1A	HHIP
SERPINF2	NTRK2	HIPK2
SFTPB	NTRK3	HLF
SFXN2	NYX	HMCN2
SGK3	OLFM1	HMGN5
SHE	OR2G6	HNF1A
SHH	PAEP	HNF4A
SIX3	PALM3	HOGA1
SLC13A1	PAQR5	HOXB8
SLC14A1	PATJ	HPD
SLC14A2	PAX2	HPSE2
SLC15A1	PBLD	HSD11B2
SLC16A11	PBX1	HSPA2
SLC16A12	PCDH15	HSPB6
SLC19A3	PCDHGB4	HUNK
SLC22A8	PCSK2	HYAL1
SLC22A9	PDE11A	HYKK
SLC25A16	PLA2G4F	IGFN1
SLC25A34	PLCB1	IGSF1
SLC26A4	PLCE1	IGSF10
SLC28A2	PLEKHB1	IGSF11
SLC2A4	PLEKHD1	IL17RD
SLC30A2	PLIN1	ILDR2
SLC35F1	PODXL	INPP5J
SLC36A2	POU3F4	INSRR
SLC3A1	PPP1R1A	IRAK1BP1
SLC47A1	PRDM16	IRX1
SLC4A4	PRKN	IRX2
SLC5A8	PRLR	IRX6
SLC6A20	PROC	ITGA8
SLC7A14	PRODH	IYD
SLC9A3	PRODH2	KATNAL2
SMAD9	PRR35	KBTBD12
SMIM38	PRRT1B	KCNH6
SNTG1	PRSS55	KCNIP1
SOAT1	PTGER3	KCNJ15
SOX10	PTH1R	KCNJ3
SPATA1	QRFPR	KCNK10
SPINK1	RAB3IP	KCNMB3
SPTB	RAP1GAP	KCNMB4
SRARP	RBFOX1	KCTD11
SRL	RBP5	KHK
SSTR2	RBPMS2	KIAA1210
ST8SIA5	REN	KIF12
STK32A	RGS5	KIF6
STRIP2	RHBG	KIT
STRIT1	RNF212	KLB
SULT1C4	RNF212B	KLF15
SUSD5	RORA	KLHL33
SYCE1	RPS6KA6	KLK3
SYDE2	RSPH14	KLKB1
SYT13	S100A1	KMO
SYT15	S100G	KNG1
TBC1D4	SALL1	KRTAP5-2
TDGF1	SCIN	KRTAP5-3
TDGF1P3	SCNN1B	KRTAP5-8
TDRD1	SCUBE1	KRTAP5-9
THRSP	SERPINA4	KY
TIRAP	SERPINF2	L3MBTL4
TMEM150C	SFTPB	LCN12
TMEM213	SHE	LDB3
TMEM220	SLC14A1	LDHD
TMEM45B	SLC16A11	LGSN
TMEM52B	SLC16A7	LINGO4
TMT1A	SLC19A3	LIPH
TNNI1	SLC1A7	LMX1B
TPH1	SLC22A12	LRP2
TRHDE	SLC22A13	LRRC19
TRIM6	SLC22A5	LRRC2
TRMT9B	SLC22A6	LRRC52
TUBA4B	SLC22A8	MACC1
UCN3	SLC25A16	MAGI2
UGT1A1	SLC25A18	MAP3K15
UPB1	SLC25A34	MAPK4
UXT	SLC25A48	MCF2L
VIPR2	SLC26A1	MEIOC
VSIG2	SLC26A4	MFSD4A
WDR17	SLC28A1	MGAM
WDR93	SLC28A2	MINDY4
WNK3	SLC2A4	MME
XYLB	SLC30A2	MOGAT1
ZC2HC1C	SLC34A2	MOGAT2
ZNF157	SLC36A2	MOGAT3
ZNF160	SLC38A4	MPP2
ZNF208	SLC45A2	MPV17L
ZNF285	SLC51A	MRO
ZNF454	SLC5A10	MTNR1A
ZNF541	SLC7A14	MYCT1
ZNF556	SLC9A3	MYL3
ZNF578	SMAD9	MYLK3
ZNF667	SMIM24	MYLK4
ZNF684	SMIM38	MYO3B
ZNF844	SNTG2	MYO7B
ZNF99	SORBS2	MYOM3
	SORCS1	MYZAP
	SORCS3	NANOS1
	SOX10	NAT8L
	SPATA1	NDRG2
	SPTB	NDST3
	SRARP	NEDD4L
	SRL	NEK5
	SSTR5	NFASC
	ST8SIA5	NGEF
	STRIT1	NHEJ1
	SUSD4	NMNAT3
	SYCE1	NOL3
	SYPL2	NOS1
	SYT13	NPAP1
	TCF21	NPHS1
	TDRD1	NPR1
	TIMP4	NR1I3
	TMC1	NRG1
	TMEM132E	NRIP2
	TMEM213	NT5C1A
	TMEM72	NTRK2
	TMPRSS2	NTRK3
	TNNI1	NUGGC
	TNNI3K	NYX
	TRDN	OCLN
	TREH	OLFM1
	TRIM6	OR2G6
	TRMT9B	PAEP
	TRPC7	PAH
	TRPM2	PAIP2B
	TRPM3	PALM3
	TRPM5	PAQR5
	TSPAN7	PATJ
	TTLL6	PAX2
	TUB	PBLD
	TUBB4A	PBX1
	UCN3	PCDH15
	UNC5CL	PCDHGB4
	USH1C	PCSK1N
	USP2	PCSK2
	VIPR2	PDE11A
	VSIG2	PIGR
	VXN	PIPOX
	WDR93	PKHD1L1
	WNK4	PLA2G4F
	WSCD1	PLCB1
	XPNPEP2	PLCE1
	ZNF385B	PLEKHB1
	ZNF541	PLEKHD1
	ZNF667	PLIN1
		PLIN5
		PNPLA1
		PODXL
		POU3F4
		PPARA
		PPP1R1A
		PRAP1
		PRDM16
		PRKAA2
		PRKN
		PRLR
		PROC
		PRODH
		PRODH2
		PRR35
		PRRT1B
		PRSS55
		PTGER3
		PTH1R
		PTPRB
		PTPRO
		PTPRU
		QRFPR
		RAB3IP
		RANBP3L
		RAP1GAP
		RBFOX1
		RBP5
		RBPMS2
		REN
		REPS2
		RGS5
		RHBG
		RNF152
		RNF212
		RNF212B
		RORA
		RORB
		RORC
		ROS1
		RPS6KA6
		RSPH14
		S100A1
		S100G
		SALL1
		SAMD5
		SAXO2
		SCIN
		SCN3B
		SCNN1B
		SCUBE1
		SCUBE3
		SERPINA4
		SERPINF2
		SFTPB
		SFXN2
		SGK3
		SHE
		SHH
		SIX3
		SLC13A1
		SLC14A1
		SLC14A2
		SLC15A1
		SLC16A11
		SLC16A12
		SLC16A7
		SLC19A3
		SLC1A7
		SLC22A12
		SLC22A13
		SLC22A5
		SLC22A6
		SLC22A8
		SLC22A9
		SLC25A16
		SLC25A18
		SLC25A34
		SLC25A48
		SLC26A1
		SLC26A4
		SLC28A1
		SLC28A2
		SLC2A4
		SLC30A2
		SLC34A2
		SLC35F1
		SLC36A2
		SLC38A4
		SLC3A1
		SLC45A2
		SLC47A1
		SLC4A4
		SLC51A
		SLC5A10
		SLC5A8
		SLC6A20
		SLC7A14
		SLC9A3
		SMAD9
		SMIM24
		SMIM38
		SNTG1
		SNTG2
		SOAT1
		SORBS2
		SORCS1
		SORCS3
		SOX10
		SPATA1
		SPINK1
		SPTB
		SRARP
		SRL
		SSTR2
		SSTR5
		ST8SIA5
		STK32A
		STRIP2
		STRIT1
		SULT1C4
		SUSD4
		SUSD5
		SYCE1
		SYDE2
		SYPL2
		SYT13
		SYT15
		TBC1D4
		TCF21
		TDGF1
		TDGF1P3
		TDRD1
		THRSP
		TIMP4
		TIRAP
		TMC1
		TMEM132E
		TMEM150C
		TMEM213
		TMEM220
		TMEM45B
		TMEM52B
		TMEM72
		TMPRSS2
		TMT1A
		TNNI1
		TNNI3K
		TPH1
		TRDN
		TREH
		TRHDE
		TRIM6
		TRMT9B
		TRPC7
		TRPM2
		TRPM3
		TRPM5
		TSPAN7
		TTLL6
		TUB
		TUBA4B
		TUBB4A
		UCN3
		UGT1A1
		UNC5CL
		UPB1
		USH1C
		USP2
		UXT
		VIPR2
		VSIG2
		VXN
		WDR17
		WDR93
		WNK3
		WNK4
		WSCD1
		XPNPEP2
		XYLB
		ZC2HC1C
		ZNF157
		ZNF160
		ZNF208
		ZNF285
		ZNF385B
		ZNF454
		ZNF541
		ZNF556
		ZNF578
		ZNF667
		ZNF684
		ZNF844
		ZNF99

## Sheet: Table S7
Term	Overlap	P-value	Adjusted P-value	Old P-value	Old Adjusted P-value	Odds Ratio	Combined Score	Genes
cGMP-PKG signaling pathway	12/167	3.44206e-05	0.00843304	0	0	4.53357	46.5908	KCNMB3;KCNMB4;ADRA1D;ATP1B2;ADCY1;ADRA1B;ADRA2C;PLCB1;ADRA1A;MYLK3;KNG1;MYLK4
Calcium signaling pathway	14/240	7.81005e-05	0.00864337	0	0	3.63615	34.389	EGF;NTRK3;ADRA1D;AVPR1A;ADCY1;ADRA1B;ADRA1A;MYLK3;MYLK4;GNAL;PLCE1;NOS1;PLCB1;FGF10
Vascular smooth muscle contraction	10/133	0.000105837	0.00864337	0	0	4.7402	43.39	KCNMB3;KCNMB4;ADRA1D;AVPR1A;ADCY1;ADRA1B;PLCB1;ADRA1A;MYLK3;MYLK4
Bile secretion	8/90	0.000163923	0.00903258	0	0	5.66635	49.3886	ABCG8;SLC9A3;UGT1A1;ATP1B2;ADCY1;CYP3A4;SLC22A8;SLC4A4
Adipocytokine signaling pathway	7/69	0.000184338	0.00903258	0	0	6.54471	56.2763	PRKAA2;ADIPOQ;ACSL6;SLC2A4;PPARA;ACACB;G6PC1
Neuroactive ligand-receptor interaction	16/341	0.000308411	0.0117959	0	0	2.89249	23.3832	CHRNB4;VIPR2;GRIK5;ADRA1D;GRIK2;AVPR1A;ADRA1B;ADRA2C;SSTR2;GABRG3;PRLR;ADRA1A;KNG1;GHR;MTNR1A;UCN3
Gastric acid secretion	7/76	0.000337025	0.0117959	0	0	5.87866	47.0019	KCNJ15;ATP1B2;ADCY1;SSTR2;PLCB1;MYLK3;MYLK4
Salivary secretion	7/93	0.00113855	0.0327086	0	0	4.7125	31.9413	ADRA1D;NOS1;ATP1B2;ADCY1;ADRA1B;PLCB1;ADRA1A
Adrenergic signaling in cardiomyocytes	9/150	0.00120264	0.0327086	0	0	3.70707	24.9235	CACNB2;CACNB4;MYL3;ADRA1D;ATP1B2;ADCY1;ADRA1B;PLCB1;ADRA1A
Valine, leucine and isoleucine degradation	5/48	0.00138276	0.0327086	0	0	6.70725	44.1583	ALDH6A1;ACAA2;ABAT;ACADM;ACADSB
Arginine and proline metabolism	5/50	0.00166367	0.0327086	0	0	6.4085	41.0062	GATM;NOS1;HOGA1;CNDP1;AGMAT
beta-Alanine metabolism	4/30	0.00167298	0.0327086	0	0	8.85585	56.6168	ALDH6A1;ABAT;UPB1;CNDP1
PPAR signaling pathway	6/74	0.00174438	0.0327086	0	0	5.09813	32.38	ADIPOQ;ACSL6;ACADM;PPARA;CYP8B1;PLIN5
Thyroid hormone synthesis	6/75	0.00186906	0.0327086	0	0	5.02398	31.5623	IYD;ATP1B2;ADCY1;LRP2;PLCB1;SLC26A4
Protein digestion and absorption	7/103	0.00205784	0.0336114	0	0	4.21946	26.102	ACE2;SLC9A3;SLC15A1;SLC36A2;MME;SLC3A1;ATP1B2
Apelin signaling pathway	8/137	0.00263397	0.0386527	0	0	3.59322	21.3411	PRKAA2;GNG7;MYL3;NOS1;ADCY1;PLCB1;MYLK3;MYLK4
Propanoate metabolism	4/34	0.00268202	0.0386527	0	0	7.67351	45.4363	ACSS3;ALDH6A1;ABAT;ACACB
Glutamatergic synapse	7/114	0.00364135	0.0472977	0	0	3.78355	21.2462	GRIK5;GNG7;DLGAP1;GRIK2;ADCY1;PLCB1;KCNJ3
Alanine, aspartate and glutamate metabolism	4/37	0.00366798	0.0472977	0	0	6.97485	39.1158	ABAT;AGXT;NAT8L;ASPA
Glycine, serine and threonine metabolism	4/40	0.00487456	0.0597134	0	0	6.39264	34.0326	GATM;CHDH;PIPOX;AGXT
Oxytocin signaling pathway	8/154	0.00535224	0.0624428	0	0	3.17207	16.5907	CACNB2;CACNB4;PRKAA2;ADCY1;PLCB1;MYLK3;MYLK4;KCNJ3
Histidine metabolism	3/22	0.00614393	0.0673454	0	0	9.06556	46.1645	ASPA;CNDP1;FTCD
Fatty acid degradation	4/43	0.00632222	0.0673454	0	0	5.89999	29.8757	ACAA2;ACSL6;ACADM;ACADSB
Circadian entrainment	6/97	0.00669878	0.0683683	0	0	3.80512	19.0478	MTNR1A;GNG7;NOS1;ADCY1;PLCB1;KCNJ3
Proximal tubule bicarbonate reclamation	3/23	0.00697636	0.0683683	0	0	8.61184	42.7598	SLC9A3;ATP1B2;SLC4A4
Vitamin digestion and absorption	3/24	0.00787246	0.0741828	0	0	8.20134	39.7304	CUBN;SLC19A3;APOB
Carbohydrate digestion and absorption	4/47	0.00866009	0.0771876	0	0	5.35006	25.4076	MGAM;ATP1B2;PLCB1;G6PC1
Chemical carcinogenesis	10/239	0.00882144	0.0771876	0	0	2.53223	11.9789	GSTM3;CHRNB4;CYP2B6;UGT1A1;PAQR5;EGF;ADCY1;PPARA;CYP3A4;FGF10
Folate biosynthesis	3/26	0.00985978	0.0832981	0	0	7.48741	34.5865	TPH1;PAH;ALPI
Cholesterol metabolism	4/50	0.0107415	0.0876945	0	0	5.00038	22.6699	ABCG8;SOAT1;LRP2;APOB
Insulin resistance	6/108	0.011096	0.0876945	0	0	3.39285	15.2718	PRKAA2;TBC1D4;SLC2A4;PPARA;ACACB;G6PC1
Circadian rhythm	3/31	0.0160028	0.122522	0	0	6.14881	25.4253	PRKAA2;RORC;RORB
Insulin secretion	5/86	0.0165778	0.123078	0	0	3.55374	14.5692	KCNMB3;KCNMB4;ATP1B2;ADCY1;PLCB1
AMPK signaling pathway	6/120	0.0178759	0.128812	0	0	3.03385	12.2091	PRKAA2;ADIPOQ;SLC2A4;ACACB;G6PC1;ADRA1A
Hypertrophic cardiomyopathy	5/90	0.0197993	0.138595	0	0	3.38581	13.2795	CACNB2;CACNB4;PRKAA2;MYL3;ITGA8
Morphine addiction	5/91	0.0206643	0.140632	0	0	3.34627	12.9814	PDE11A;GNG7;ADCY1;GABRG3;KCNJ3
Dilated cardiomyopathy	5/96	0.0253583	0.167913	0	0	3.1616	11.6178	CACNB2;CACNB4;MYL3;ITGA8;ADCY1
Thiamine metabolism	2/15	0.0268629	0.173195	0	0	8.81005	31.866	AK4;ALPI
Tight junction	7/169	0.0275951	0.173354	0	0	2.49198	8.94651	PATJ;OCLN;PRKAA2;CLDN19;NEDD4L;CLDN16;CGNL1
Phenylalanine metabolism	2/17	0.0340179	0.206588	0	0	7.6346	25.8116	PAH;GLYAT
Tryptophan metabolism	3/42	0.0356055	0.206588	0	0	4.41206	14.7153	TPH1;HAAO;KMO
Regulation of actin cytoskeleton	8/218	0.0359041	0.206588	0	0	2.19811	7.31289	SCIN;EGF;INSRR;ITGA8;MYLK3;KNG1;MYLK4;FGF10
Fat digestion and absorption	3/43	0.0378017	0.206588	0	0	4.30154	14.0893	ABCG8;MOGAT3;APOB
Fatty acid biosynthesis	2/18	0.037842	0.206588	0	0	7.15707	23.4346	ACSL6;ACACB
Glucagon signaling pathway	5/107	0.0379447	0.206588	0	0	2.81906	9.22291	PRKAA2;PLCB1;PPARA;ACACB;G6PC1
Drug metabolism	5/108	0.0392481	0.209039	0	0	2.79155	9.03862	GSTM3;CYP2B6;UGT1A1;CYP3A4;UPB1
Metabolism of xenobiotics by cytochrome P450	4/76	0.0423907	0.211983	0	0	3.19045	10.0845	GSTM3;CYP2B6;UGT1A1;CYP3A4
ABC transporters	3/45	0.0423967	0.211983	0	0	4.09628	12.9471	ABCG8;ABCC6;ABCA13
Glycosphingolipid biosynthesis	3/45	0.0423967	0.211983	0	0	4.09628	12.9471	FUT6;B3GALT1;ST8SIA5
Cholinergic synapse	5/113	0.0461711	0.226239	0	0	2.66163	8.18557	CHRNB4;GNG7;ADCY1;PLCB1;KCNJ3
Peroxisome	4/82	0.0534178	0.256615	0	0	2.94413	8.62516	MPV17L;ACSL6;PIPOX;AGXT
Hepatitis C	6/157	0.0550596	0.259415	0	0	2.28612	6.62823	CXCL10;OCLN;EGF;CLDN19;CLDN16;PPARA
Renin-angiotensin system	2/23	0.0591672	0.269775	0	0	5.45162	15.4138	ACE2;MME
Complement and coagulation cascades	4/85	0.0594606	0.269775	0	0	2.83465	8.00064	FGB;C7;SERPINF2;KNG1
Cardiac muscle contraction	4/87	0.0636828	0.279151	0	0	2.76607	7.61731	CACNB2;CACNB4;MYL3;ATP1B2
Platelet activation	5/124	0.063806	0.279151	0	0	2.41424	6.64376	FGB;ADCY1;PLCB1;MYLK3;MYLK4
Proteoglycans in cancer	7/205	0.0654255	0.281215	0	0	2.03513	5.54948	SHH;HPSE2;FZD4;GPC3;PLCE1;ANK2;ANK3
GABAergic synapse	4/89	0.0680582	0.287487	0	0	2.70071	7.25786	GNG7;ABAT;ADCY1;GABRG3
Hedgehog signaling pathway	3/56	0.0722868	0.300174	0	0	3.24429	8.52312	SHH;HHIP;LRP2
FoxO signaling pathway	5/131	0.0767449	0.313375	0	0	2.2793	5.85156	PRKAA2;EGF;SGK3;SLC2A4;G6PC1
cAMP signaling pathway	7/216	0.0812401	0.326292	0	0	1.92693	4.83726	VIPR2;HHIP;PLCE1;ADCY1;ATP1B2;PPARA;SSTR2
PI3K-Akt signaling pathway	10/354	0.0877531	0.337692	0	0	1.67572	4.07741	GHR;PRKAA2;EGF;GNG7;MAGI2;ITGA8;SGK3;PRLR;G6PC1;FGF10
Glycerolipid metabolism	3/61	0.088269	0.337692	0	0	2.96385	7.19436	MOGAT3;DGKB;MOGAT1
Steroid hormone biosynthesis	3/61	0.088269	0.337692	0	0	2.96385	7.19436	UGT1A1;CYP11B2;CYP3A4
Aldosterone synthesis and secretion	4/98	0.0895917	0.337692	0	0	2.44101	5.88891	CYP11B2;ATP1B2;ADCY1;PLCB1
Glyoxylate and dicarboxylate metabolism	2/30	0.0941262	0.340594	0	0	4.08726	9.65867	HOGA1;AGXT
Basal cell carcinoma	3/63	0.0950429	0.340594	0	0	2.86477	6.74202	SHH;FZD4;HHIP
Phenylalanine, tyrosine and tryptophan biosynthesis	1/6	0.0991494	0.340594	0	0	11.4244	26.4033	PAH
Galactose metabolism	2/31	0.0995141	0.340594	0	0	3.94611	9.10549	MGAM;G6PC1
Chagas disease	4/102	0.100093	0.340594	0	0	2.34089	5.38793	GNAL;ADCY1;PLCB1;KNG1
Longevity regulating pathway	4/102	0.100093	0.340594	0	0	2.34089	5.38793	PRKAA2;ADIPOQ;HSPA2;ADCY1
Pancreatic secretion	4/102	0.100093	0.340594	0	0	2.34089	5.38793	ATP1B2;ADCY1;PLCB1;SLC4A4
Retinol metabolism	3/68	0.11286	0.365962	0	0	2.64372	5.76758	CYP2B6;UGT1A1;CYP3A4
Cell adhesion molecules	5/148	0.113523	0.365962	0	0	2.00658	4.36582	IGSF11;OCLN;CLDN19;ITGA8;CLDN16
Phospholipase D signaling pathway	5/148	0.113523	0.365962	0	0	2.00658	4.36582	DGKB;EGF;AVPR1A;ADCY1;PLCB1
Retrograde endocannabinoid signaling	5/148	0.113523	0.365962	0	0	2.00658	4.36582	GNG7;ADCY1;PLCB1;GABRG3;KCNJ3
Pentose and glucuronate interconversions	2/34	0.116164	0.369611	0	0	3.57562	7.69744	UGT1A1;XYLB
Starch and sucrose metabolism	2/36	0.127625	0.398728	0	0	3.36495	6.92728	MGAM;G6PC1
Serotonergic synapse	4/113	0.131686	0.398728	0	0	2.10347	4.26444	TPH1;GNG7;PLCB1;KCNJ3
Inositol phosphate metabolism	3/73	0.131831	0.398728	0	0	2.45426	4.9729	ALDH6A1;PLCE1;PLCB1
African trypanosomiasis	2/37	0.133452	0.398728	0	0	3.26864	6.58308	PLCB1;KNG1
Aldosterone-regulated sodium reabsorption	2/37	0.133452	0.398728	0	0	3.26864	6.58308	NEDD4L;ATP1B2
Arrhythmogenic right ventricular cardiomyopathy	3/77	0.14775	0.436129	0	0	2.32112	4.43853	CACNB2;CACNB4;ITGA8
Growth hormone synthesis, secretion and action	4/119	0.150447	0.438802	0	0	1.99311	3.77525	GHR;ADCY1;SSTR2;PLCB1
Rap1 signaling pathway	6/210	0.156292	0.447029	0	0	1.68758	3.13219	EGF;MAGI2;PLCE1;ADCY1;PLCB1;FGF10
Thyroid hormone signaling pathway	4/121	0.156916	0.447029	0	0	1.95884	3.62786	TBC1D4;PLCE1;ATP1B2;PLCB1
Purine metabolism	4/129	0.183774	0.511643	0	0	1.83273	3.10473	PDE11A;NT5C1A;AK4;ADCY1
Relaxin signaling pathway	4/129	0.183774	0.511643	0	0	1.83273	3.10473	GNG7;NOS1;ADCY1;PLCB1
Type II diabetes mellitus	2/46	0.18812	0.51786	0	0	2.59886	4.34185	ADIPOQ;SLC2A4
Dopaminergic synapse	4/132	0.194213	0.523203	0	0	1.7895	2.93263	GNAL;GNG7;PLCB1;KCNJ3
Gap junction	3/88	0.194333	0.523203	0	0	2.01961	3.30849	EGF;ADCY1;PLCB1
Non-homologous end-joining	1/13	0.202501	0.539269	0	0	4.75848	7.59934	NHEJ1
Estrogen signaling pathway	4/137	0.212004	0.552563	0	0	1.72178	2.67075	HSPA2;ADCY1;PLCB1;KCNJ3
Insulin signaling pathway	4/137	0.212004	0.552563	0	0	1.72178	2.67075	PRKAA2;SLC2A4;ACACB;G6PC1
Endocrine and other factor-regulated calcium reabsorption	2/53	0.2324	0.599107	0	0	2.24135	3.2708	ATP1B2;PLCB1
Phosphatidylinositol signaling system	3/97	0.234752	0.599107	0	0	1.8254	2.64542	DGKB;PLCE1;PLCB1
Inflammatory mediator regulation of TRP channels	3/98	0.239336	0.604509	0	0	1.80609	2.58251	ADCY1;PLCB1;KNG1
Pyrimidine metabolism	2/56	0.251589	0.619259	0	0	2.11651	2.92069	NT5C1A;UPB1
Melanogenesis	3/101	0.253175	0.619259	0	0	1.75054	2.40467	FZD4;ADCY1;PLCB1
Primary bile acid biosynthesis	1/17	0.256159	0.619259	0	0	3.56813	4.85965	CYP8B1
Gastric cancer	4/149	0.256354	0.619259	0	0	1.57832	2.1484	SHH;FZD4;EGF;FGF10
Amoebiasis	3/102	0.257814	0.619259	0	0	1.73277	2.3488	GNAL;ADCY1;PLCB1
Parathyroid hormone synthesis, secretion and action	3/106	0.276475	0.643425	0	0	1.66513	2.14075	CASR;ADCY1;PLCB1
Long-term depression	2/60	0.277227	0.643425	0	0	1.97014	2.52753	NOS1;PLCB1
Mineral absorption	2/60	0.277227	0.643425	0	0	1.97014	2.52753	SLC9A3;ATP1B2
Cushing syndrome	4/155	0.279198	0.643425	0	0	1.51514	1.93307	PDE11A;FZD4;ADCY1;PLCB1
Glycosaminoglycan degradation	1/19	0.281622	0.643425	0	0	3.17135	4.0187	HPSE2
Arachidonic acid metabolism	2/61	0.283632	0.643425	0	0	1.93665	2.44033	CYP2B6;CYP4F3
One carbon pool by folate	1/20	0.294026	0.646737	0	0	3.00428	3.67751	FTCD
Steroid biosynthesis	1/20	0.294026	0.646737	0	0	3.00428	3.67751	SOAT1
Lysine degradation	2/63	0.296425	0.646737	0	0	1.87296	2.27745	HYKK;PIPOX
GnRH secretion	2/64	0.30281	0.646737	0	0	1.84266	2.20133	PLCB1;KCNJ3
Pantothenate and CoA biosynthesis	1/21	0.306216	0.646737	0	0	2.85392	3.37752	UPB1
JAK-STAT signaling pathway	4/162	0.306228	0.646737	0	0	1.44749	1.713	GHR;CNTFR;EGF;PRLR
Cortisol synthesis and secretion	2/65	0.309184	0.646737	0	0	1.81332	2.12851	ADCY1;PLCB1
Hippo signaling pathway	4/163	0.310114	0.646737	0	0	1.43831	1.684	CRB1;PATJ;FZD4;BMP7
Pathways in cancer	11/531	0.310807	0.646737	0	0	1.21191	1.41622	GSTM3;SHH;EPAS1;FZD4;EGF;HHIP;GNG7;ADCY1;PLCB1;KNG1;FGF10
Lipid and atherosclerosis	5/215	0.313645	0.646737	0	0	1.36169	1.57888	CYP2B6;HSPA2;APOB;PLCB1;TIRAP
Leukocyte transendothelial migration	3/114	0.31413	0.646737	0	0	1.54449	1.78844	OCLN;CLDN19;CLDN16
Arginine biosynthesis	1/22	0.318196	0.649651	0	0	2.71788	3.11221	NOS1
Long-term potentiation	2/67	0.321895	0.651772	0	0	1.75734	1.992	ADCY1;PLCB1
Melanoma	2/72	0.353394	0.709684	0	0	1.6314	1.69694	EGF;FGF10
Herpes simplex virus 1 infection	10/498	0.357618	0.712328	0	0	1.17244	1.20561	ZNF285;ZNF160;ZNF208;ZNF99;ZNF667;ZNF578;ZNF556;ZNF157;ZNF454;ZNF684
Maturity onset diabetes of the young	1/26	0.36409	0.719371	0	0	2.28256	2.30619	HNF1A
Biosynthesis of unsaturated fatty acids	1/27	0.375074	0.723567	0	0	2.19466	2.15215	FADS1
Collecting duct acid secretion	1/27	0.375074	0.723567	0	0	2.19466	2.15215	ATP6V0D2
Fatty acid elongation	1/27	0.375074	0.723567	0	0	2.19466	2.15215	ACAA2
Butanoate metabolism	1/28	0.385868	0.738576	0	0	2.11326	2.01238	ABAT
Linoleic acid metabolism	1/29	0.396477	0.752998	0	0	2.03769	1.88514	CYP3A4
Ascorbate and aldarate metabolism	1/30	0.406903	0.766855	0	0	1.96732	1.76898	UGT1A1
Chemokine signaling pathway	4/192	0.423222	0.791523	0	0	1.21464	1.04442	CXCL10;GNG7;ADCY1;PLCB1
ErbB signaling pathway	2/85	0.432513	0.802771	0	0	1.37497	1.15242	EGF;NRG1
Pathogenic Escherichia coli infection	4/197	0.442431	0.815004	0	0	1.18287	0.964594	OCLN;CLDN19;CLDN16;TIRAP
PD-L1 expression and PD-1 checkpoint pathway in cancer	2/89	0.455827	0.82313	0	0	1.31148	1.03036	EGF;TIRAP
Nicotinate and nicotinamide metabolism	1/35	0.456399	0.82313	0	0	1.67758	1.31588	NT5C1A
Focal adhesion	4/201	0.45766	0.82313	0	0	1.15861	0.905604	EGF;ITGA8;MYLK3;MYLK4
Diabetic cardiomyopathy	4/203	0.465222	0.82313	0	0	1.14685	0.877615	TBC1D4;SLC2A4;PLCB1;PPARA
Mucin type O-glycan biosynthesis	1/36	0.465792	0.82313	0	0	1.62957	1.24501	GALNT16
Breast cancer	3/147	0.467001	0.82313	0	0	1.18854	0.904981	FZD4;EGF;FGF10
GnRH signaling pathway	2/93	0.478581	0.837516	0	0	1.25358	0.923801	ADCY1;PLCB1
TGF-beta signaling pathway	2/94	0.484178	0.841303	0	0	1.23989	0.899296	SMAD9;BMP7
mTOR signaling pathway	3/154	0.497691	0.844898	0	0	1.13303	0.790601	PRKAA2;FZD4;RNF152
Prostate cancer	2/97	0.500745	0.844898	0	0	1.20055	0.830372	EGF;INSRR
Nicotine addiction	1/40	0.501776	0.844898	0	0	1.46213	1.00829	GABRG3
Non-alcoholic fatty liver disease	3/155	0.502004	0.844898	0	0	1.12552	0.775649	PRKAA2;ADIPOQ;PPARA
Choline metabolism in cancer	2/98	0.506191	0.844898	0	0	1.18799	0.808829	DGKB;EGF
Bladder cancer	1/41	0.510387	0.844898	0	0	1.42551	0.958777	EGF
Ferroptosis	1/41	0.510387	0.844898	0	0	1.42551	0.958777	ACSL6
AGE-RAGE signaling pathway in diabetic complications	2/100	0.516967	0.850046	0	0	1.16362	0.767731	PLCE1;PLCB1
Porphyrin and chlorophyll metabolism	1/43	0.527168	0.86104	0	0	1.35749	0.869114	UGT1A1
Toll-like receptor signaling pathway	2/104	0.538046	0.872988	0	0	1.11776	0.692802	CXCL10;TIRAP
Other types of O-glycan biosynthesis	1/47	0.559027	0.874048	0	0	1.23919	0.720661	GALNT16
Pyruvate metabolism	1/47	0.559027	0.874048	0	0	1.23919	0.720661	ACACB
Intestinal immune network for IgA production	1/48	0.566652	0.874048	0	0	1.21277	0.688863	PIGR
Coronavirus disease	4/232	0.569755	0.874048	0	0	0.999486	0.56226	FGB;ACE2;CXCL10;C7
Ras signaling pathway	4/232	0.569755	0.874048	0	0	0.999486	0.56226	EGF;GNG7;PLCE1;FGF10
Thermogenesis	4/232	0.569755	0.874048	0	0	0.999486	0.56226	KLB;PRKAA2;ACSL6;ADCY1
Ether lipid metabolism	1/49	0.574145	0.874048	0	0	1.18744	0.658878	ENPP6
Sphingolipid metabolism	1/49	0.574145	0.874048	0	0	1.18744	0.658878	ENPP7
MAPK signaling pathway	5/294	0.574936	0.874048	0	0	0.985447	0.545441	CACNB2;CACNB4;EGF;HSPA2;FGF10
Cytokine-cytokine receptor interaction	5/295	0.577955	0.874048	0	0	0.981998	0.538389	GHR;CNTFR;CXCL10;PRLR;BMP7
Cysteine and methionine metabolism	1/50	0.581509	0.874048	0	0	1.16315	0.630575	BHMT2
Vibrio cholerae infection	1/50	0.581509	0.874048	0	0	1.16315	0.630575	ATP6V0D2
Ovarian steroidogenesis	1/51	0.588746	0.87953	0	0	1.13983	0.603834	ADCY1
Glycosaminoglycan biosynthesis	1/53	0.602848	0.895138	0	0	1.09587	0.554611	NDST3
Sphingolipid signaling pathway	2/119	0.611317	0.902246	0	0	0.973711	0.479201	PLCB1;KNG1
Regulation of lipolysis in adipocytes	1/55	0.616468	0.904399	0	0	1.05518	0.510442	ADCY1
Glutathione metabolism	1/57	0.629622	0.912765	0	0	1.01739	0.470681	GSTM3
Legionellosis	1/57	0.629622	0.912765	0	0	1.01739	0.470681	HSPA2
Endometrial cancer	1/58	0.636029	0.91663	0	0	0.99949	0.45228	EGF
Lysosome	2/128	0.650859	0.930117	0	0	0.903744	0.388124	ATP6V0D2;AP3B2
Cytosolic DNA-sensing pathway	1/63	0.666445	0.930117	0	0	0.918652	0.372787	CXCL10
Inflammatory bowel disease	1/65	0.677889	0.930117	0	0	0.889853	0.345949	RORC
Human papillomavirus infection	5/331	0.678488	0.930117	0	0	0.871933	0.338213	PATJ;FZD4;EGF;ITGA8;ATP6V0D2
Autophagy	2/137	0.687142	0.930117	0	0	0.843105	0.316346	PRKAA2;PRAP1
Glycolysis / Gluconeogenesis	1/67	0.688942	0.930117	0	0	0.8628	0.321477	G6PC1
Mitophagy	1/68	0.694326	0.930117	0	0	0.849879	0.310047	PRKN
Fluid shear stress and atherosclerosis	2/139	0.694772	0.930117	0	0	0.830712	0.302521	GSTM3;PRKAA2
Ubiquitin mediated proteolysis	2/140	0.69853	0.930117	0	0	0.82465	0.295866	PRKN;NEDD4L
Renal cell carcinoma	1/69	0.699617	0.930117	0	0	0.837338	0.299116	EPAS1
Renin secretion	1/69	0.699617	0.930117	0	0	0.837338	0.299116	PLCB1
Central carbon metabolism in cancer	1/70	0.704816	0.930117	0	0	0.82516	0.288656	NTRK3
Epithelial cell signaling in Helicobacter pylori infection	1/70	0.704816	0.930117	0	0	0.82516	0.288656	ATP6V0D2
Prolactin signaling pathway	1/70	0.704816	0.930117	0	0	0.82516	0.288656	PRLR
RIG-I-like receptor signaling pathway	1/70	0.704816	0.930117	0	0	0.82516	0.288656	CXCL10
Signaling pathways regulating pluripotency of stem cells	2/143	0.709573	0.930117	0	0	0.806981	0.276869	FZD4;SMAD9
Adherens junction	1/71	0.709926	0.930117	0	0	0.813331	0.278643	PTPRB
Non-small cell lung cancer	1/72	0.714948	0.931714	0	0	0.801834	0.269052	EGF
Glioma	1/75	0.729498	0.938714	0	0	0.76921	0.242607	EGF
Pancreatic cancer	1/76	0.734182	0.938714	0	0	0.758915	0.234503	EGF
Pertussis	1/76	0.734182	0.938714	0	0	0.758915	0.234503	TIRAP
Phagosome	2/152	0.740689	0.938714	0	0	0.758212	0.227596	NOS1;ATP6V0D2
Antigen processing and presentation	1/78	0.743308	0.938714	0	0	0.739127	0.219258	HSPA2
Synaptic vesicle cycle	1/78	0.743308	0.938714	0	0	0.739127	0.219258	ATP6V0D2
Human cytomegalovirus infection	3/225	0.748159	0.939994	0	0	0.76786	0.222787	GNG7;ADCY1;PLCB1
Colorectal cancer	1/86	0.776793	0.95823	0	0	0.669289	0.16905	EGF
Taste transduction	1/86	0.776793	0.95823	0	0	0.669289	0.16905	PLCB1
Wnt signaling pathway	2/166	0.783417	0.95823	0	0	0.692989	0.169151	FZD4;PLCB1
ECM-receptor interaction	1/88	0.78446	0.95823	0	0	0.653836	0.158725	ITGA8
Hepatocellular carcinoma	2/168	0.788991	0.95823	0	0	0.684569	0.162243	GSTM3;FZD4
Protein processing in endoplasmic reticulum	2/171	0.797114	0.95823	0	0	0.672314	0.152452	PRKN;HSPA2
Rheumatoid arthritis	1/93	0.802498	0.95823	0	0	0.618143	0.136007	ATP6V0D2
IL-17 signaling pathway	1/94	0.805921	0.95823	0	0	0.611465	0.131935	CXCL10
Fc gamma R-mediated phagocytosis	1/97	0.815839	0.95823	0	0	0.592266	0.120549	SCIN
Glycerophospholipid metabolism	1/98	0.819031	0.95823	0	0	0.58613	0.117011	DGKB
Tuberculosis	2/180	0.819848	0.95823	0	0	0.638025	0.126735	ATP6V0D2;TIRAP
Hematopoietic cell lineage	1/99	0.822168	0.95823	0	0	0.58012	0.113594	MME
NOD-like receptor signaling pathway	2/181	0.822229	0.95823	0	0	0.634428	0.124181	CASR;PLCB1
Axon guidance	2/182	0.824581	0.95823	0	0	0.630871	0.121683	SHH;BMP7
Progesterone-mediated oocyte maturation	1/100	0.825251	0.95823	0	0	0.574231	0.110291	ADCY1
Viral protein interaction with cytokine and cytokine receptor	1/100	0.825251	0.95823	0	0	0.574231	0.110291	CXCL10
NF-kappa B signaling pathway	1/104	0.837058	0.966516	0	0	0.551818	0.0981471	TIRAP
Neutrophil extracellular trap formation	2/189	0.840277	0.966516	0	0	0.607038	0.105639	FGB;PLCB1
Th17 cell differentiation	1/107	0.845389	0.967852	0	0	0.536118	0.0900456	RORC
HIF-1 signaling pathway	1/109	0.850705	0.969093	0	0	0.526136	0.0850707	EGF
TNF signaling pathway	1/112	0.85834	0.969093	0	0	0.511837	0.0781858	CXCL10
Toxoplasmosis	1/112	0.85834	0.969093	0	0	0.511837	0.0781858	HSPA2
Viral carcinogenesis	2/203	0.867915	0.975409	0	0	0.56435	0.079947	SCIN;ATP6V0D2
Neurotrophin signaling pathway	1/119	0.874674	0.976113	0	0	0.481302	0.0644482	NTRK3
Amyotrophic lateral sclerosis	4/364	0.876509	0.976113	0	0	0.628706	0.0828686	PRKN;NRG1;DNAH9;NOS1
Alzheimer disease	4/369	0.882977	0.978865	0	0	0.619933	0.0771548	MME;FZD4;NOS1;PLCB1
Oocyte meiosis	1/129	0.894804	0.981051	0	0	0.443473	0.0492923	ADCY1
Oxidative phosphorylation	1/133	0.901922	0.981051	0	0	0.429946	0.0443822	ATP6V0D2
Systemic lupus erythematosus	1/135	0.905299	0.981051	0	0	0.423486	0.0421327	C7
Measles	1/139	0.911709	0.981051	0	0	0.411127	0.0380025	HSPA2
Pathways of neurodegeneration	5/475	0.915384	0.981051	0	0	0.600282	0.0530716	PRKN;FZD4;DNAH9;NOS1;PLCB1
Apoptosis	1/142	0.91623	0.981051	0	0	0.402317	0.0351978	AIFM1
Spinocerebellar ataxia	1/143	0.917686	0.981051	0	0	0.399464	0.0343141	PLCB1
Spliceosome	1/150	0.927191	0.981051	0	0	0.38056	0.0287688	HSPA2
Shigellosis	2/246	0.927624	0.981051	0	0	0.463868	0.03485	PLCE1;PLCB1
Parkinson disease	2/249	0.93066	0.981051	0	0	0.458163	0.0329242	PRKN;GNAL
Endocytosis	2/252	0.933576	0.981051	0	0	0.452595	0.0311083	NEDD4L;HSPA2
Cellular senescence	1/156	0.934462	0.981051	0	0	0.365716	0.0247899	HIPK2
Necroptosis	1/159	0.937821	0.981051	0	0	0.358717	0.0230283	AIFM1
Hepatitis B	1/162	0.941009	0.981051	0	0	0.351979	0.0214014	TIRAP
Influenza A	1/172	0.950503	0.983063	0	0	0.331225	0.0168145	CXCL10
Prion disease	2/273	0.950963	0.983063	0	0	0.417071	0.0209704	C7;HSPA2
Alcoholism	1/186	0.961289	0.98638	0	0	0.30594	0.0120784	GNG7
Kaposi sarcoma-associated herpesvirus infection	1/193	0.965769	0.98638	0	0	0.29468	0.010264	GNG7
Huntington disease	2/306	0.969829	0.98638	0	0	0.371164	0.0113707	DNAH9;PLCB1
Epstein-Barr virus infection	1/202	0.970776	0.98638	0	0	0.281355	0.00834476	CXCL10
Human immunodeficiency virus 1 infection	1/212	0.975488	0.98638	0	0	0.267883	0.00664813	GNG7
Human T-cell leukemia virus 1 infection	1/219	0.978328	0.98638	0	0	0.259188	0.00567894	ADCY1
Olfactory transduction	3/440	0.98266	0.986687	0	0	0.385764	0.00674781	OR2G6;GNAL;GNG7
Salmonella infection	1/249	0.98722	0.98722	0	0	0.227483	0.00292595	TIRAP

## Sheet: Table S8
Term	Overlap	P-value	Adjusted P-value	Old P-value	Old Adjusted P-value	Odds Ratio	Combined Score	Genes
Adrenergic signaling in cardiomyocytes	14/150	1.71597e-06	0.000377514	0	0	5.26027	69.8328	CACNA2D2;ATP2B3;ATP1A2;ATP1B2;ADRA1B;AGT;ADCY5;CACNB2;CACNB4;CREB3L3;PPP1R1A;FXYD2;MYL3;PLCB1
Thyroid hormone synthesis	9/75	1.65906e-05	0.00182496	0	0	6.90261	75.9748	CREB3L3;IYD;GPX3;FXYD2;ATP1A2;ATP1B2;PLCB1;SLC26A4;ADCY5
Cardiac muscle contraction	9/87	5.50279e-05	0.0028754	0	0	5.83709	57.2482	CACNB2;CACNB4;FXYD2;MYL3;CASQ2;CACNA2D2;ATP1A2;ATP1B2;TRDN
Proximal tubule bicarbonate reclamation	5/23	7.35093e-05	0.0028754	0	0	13.9509	132.786	SLC9A3;FXYD2;ATP1A2;ATP1B2;AQP1
Endocrine and other factor-regulated calcium reabsorption	7/53	7.83158e-05	0.0028754	0	0	7.67106	72.528	DNM3;FXYD2;ATP2B3;ATP1A2;PTH1R;ATP1B2;PLCB1
Aldosterone-regulated sodium reabsorption	6/37	7.91065e-05	0.0028754	0	0	9.73912	91.9832	HSD11B2;FXYD2;SCNN1B;NEDD4L;ATP1A2;ATP1B2
Calcium signaling pathway	15/240	9.149e-05	0.0028754	0	0	3.4	31.6176	NTRK2;CHRM1;AVPR1B;NTRK3;PTGER3;ATP2B3;FGF1;ADRA1B;TRDN;GNA14;GNAL;ERBB4;CASQ2;PLCE1;PLCB1
Aldosterone synthesis and secretion	9/98	0.000139572	0.00383823	0	0	5.11277	45.3857	CREB3L3;NPR1;CYP11B2;ATP2B3;ATP1A2;ATP1B2;PLCB1;AGT;ADCY5
Mineral absorption	7/60	0.000174313	0.00426099	0	0	6.65551	57.6012	SLC34A2;SLC9A3;S100G;FXYD2;ATP2B3;ATP1A2;ATP1B2
Bile secretion	8/90	0.000407657	0.00896845	0	0	4.92166	38.414	SLC9A3;FXYD2;ATP1A2;ATP1B2;SLC51A;SLC22A8;AQP1;ADCY5
Alanine, aspartate and glutamate metabolism	5/37	0.00075898	0.0151796	0	0	7.84175	56.3315	ALDH4A1;ABAT;AGXT;NAT8L;ASRGL1
Renin-angiotensin system	4/23	0.000985388	0.0180655	0	0	10.5457	73.0023	MME;ANPEP;REN;AGT
cAMP signaling pathway	12/216	0.00127354	0.0215521	0	0	2.97973	19.8627	VIPR2;CHRM1;CREB3L3;NPR1;FXYD2;PTGER3;PLCE1;ATP2B3;ATP1A2;ATP1B2;ADCY5;SSTR5
Insulin secretion	7/86	0.00156562	0.0246027	0	0	4.45915	28.8038	CREB3L3;ABCC8;FXYD2;ATP1A2;ATP1B2;PLCB1;ADCY5
Cortisol synthesis and secretion	6/65	0.00176772	0.0251601	0	0	5.10984	32.3865	CREB3L3;PLCB1;AGT;PBX1;ADCY5;CYP17A1
cGMP-PKG signaling pathway	10/167	0.00182982	0.0251601	0	0	3.21747	20.2814	CREB3L3;NPR1;FXYD2;ATP2B3;ATP1A2;ATP1B2;ADRA1B;ADRA2C;PLCB1;ADCY5
Carbohydrate digestion and absorption	5/47	0.00227348	0.0284269	0	0	5.97161	36.3459	FXYD2;ATP1A2;ATP1B2;PLCB1;G6PC1
Renin secretion	6/69	0.00240205	0.0284269	0	0	4.78443	28.857	NPR1;REN;PLCB1;AGT;AQP1;ADCY5
Salivary secretion	7/93	0.00245505	0.0284269	0	0	4.09473	24.6077	FXYD2;ATP2B3;ATP1A2;ATP1B2;ADRA1B;PLCB1;ADCY5
Protein digestion and absorption	7/103	0.0043449	0.0475115	0	0	3.66632	19.9402	SLC9A3;SLC36A2;MME;XPNPEP2;FXYD2;ATP1A2;ATP1B2
Regulation of lipolysis in adipocytes	5/55	0.00453519	0.0475115	0	0	5.0141	27.0555	NPR1;PTGER3;AQP7;PLIN1;ADCY5
Fatty acid biosynthesis	3/18	0.005004	0.05004	0	0	9.9949	52.9481	ACSL6;ACACB;ACSBG2
Cholinergic synapse	7/113	0.00717053	0.0685877	0	0	3.31874	16.3872	CHRNB4;CHRM1;CREB3L3;CHRNA4;GNG7;PLCB1;ADCY5
Neuroactive ligand-receptor interaction	14/341	0.00821086	0.0752663	0	0	2.16629	10.4032	CHRNB4;VIPR2;CHRM1;AVPR1B;CHRNA4;GCGR;PTGER3;PTH1R;ADRA1B;ADRA2C;PRLR;AGT;SSTR5;UCN3
Phospholipase D signaling pathway	8/148	0.00927285	0.0816011	0	0	2.87412	13.4528	DGKG;DNM3;PLA2G4F;AVPR1B;KIT;PLCB1;AGT;ADCY5
Oxytocin signaling pathway	8/154	0.0116106	0.0938496	0	0	2.75516	12.2765	CACNB2;TRPM2;PLA2G4F;CACNB4;NPR1;CACNA2D2;PLCB1;ADCY5
Adipocytokine signaling pathway	5/69	0.0117207	0.0938496	0	0	3.91446	17.4052	ACSL6;SLC2A4;ACSBG2;ACACB;G6PC1
Dilated cardiomyopathy	6/96	0.0119445	0.0938496	0	0	3.34447	14.8076	CACNB2;CACNB4;MYL3;CACNA2D2;AGT;ADCY5
PPAR signaling pathway	5/74	0.0155194	0.114963	0	0	3.62988	15.1208	ACSL6;AQP7;PLIN1;ACSBG2;CYP8B1
Pancreatic secretion	6/102	0.0157389	0.114963	0	0	3.13448	13.0132	FXYD2;ATP2B3;ATP1A2;ATP1B2;PLCB1;ADCY5
Vascular smooth muscle contraction	7/133	0.0165864	0.114963	0	0	2.78909	11.4329	PLA2G4F;AVPR1B;NPR1;ADRA1B;PLCB1;AGT;ADCY5
Arginine and proline metabolism	4/50	0.0168958	0.114963	0	0	4.34983	17.7503	ALDH4A1;PRODH;PRODH2;AGMAT
Gastric acid secretion	5/76	0.0172444	0.114963	0	0	3.52727	14.3216	KCNK10;ATP1A2;ATP1B2;PLCB1;ADCY5
Insulin resistance	6/108	0.0202955	0.13117	0	0	2.94919	11.4941	RPS6KA6;CREB3L3;SLC2A4;ACACB;G6PC1;AGT
Chemical carcinogenesis	10/239	0.020868	0.13117	0	0	2.1977	8.50407	AR;RPS6KA6;CHRNB4;CYP2B6;CREB3L3;PAQR5;CHRNA4;NR1I3;EPHX2;ADCY5
Peroxisome	5/82	0.0231663	0.141572	0	0	3.25142	12.2418	EPHX2;MPV17L;ACSL6;AGXT;HAO2
Glutamatergic synapse	6/114	0.025674	0.152656	0	0	2.78449	10.1976	PLA2G4F;GNG7;DLGAP1;PLCB1;SLC1A7;ADCY5
Nicotinate and nicotinamide metabolism	3/35	0.031384	0.180974	0	0	4.68104	16.2032	NT5C1A;ASPDH;NMNAT3
Arachidonic acid metabolism	4/61	0.0323858	0.180974	0	0	3.50841	12.034	PLA2G4F;CYP2B6;GPX3;EPHX2
Hypertrophic cardiomyopathy	5/90	0.0329044	0.180974	0	0	2.94419	10.0519	CACNB2;CACNB4;MYL3;CACNA2D2;AGT
Cushing syndrome	7/155	0.0345331	0.1853	0	0	2.37181	7.98313	PDE11A;CREB3L3;PLCB1;PBX1;AGT;ADCY5;CYP17A1
Purine metabolism	6/129	0.043033	0.212757	0	0	2.44304	7.68528	PDE11A;GDA;NPR1;NT5C1A;GMPR;ADCY5
Prostate cancer	5/97	0.0432435	0.212757	0	0	2.7192	8.54077	AR;CREB3L3;INSRR;TMPRSS2;KLK3
Hippo signaling pathway	7/163	0.0433993	0.212757	0	0	2.24926	7.05662	CRB2;PATJ;DLG2;FGF1;BMP7;AREG;FRMD1
Primary bile acid biosynthesis	2/17	0.0435185	0.212757	0	0	6.64631	20.8333	CYP46A1;CYP8B1
Fatty acid degradation	3/43	0.0527907	0.252477	0	0	3.7433	11.0106	ACSL6;ACADSB;ACSBG2
Parathyroid hormone synthesis, secretion and action	5/106	0.0591083	0.276677	0	0	2.47576	7.00239	SLC34A2;CREB3L3;PTH1R;PLCB1;ADCY5
Glucagon signaling pathway	5/107	0.0610508	0.279816	0	0	2.45136	6.85411	CREB3L3;GCGR;PLCB1;ACACB;G6PC1
MAPK signaling pathway	10/294	0.0678104	0.304455	0	0	1.76706	4.75522	CACNB2;NTRK2;RPS6KA6;PLA2G4F;CACNB4;ERBB4;KIT;CACNA2D2;FGF1;AREG
Cell adhesion molecules	6/148	0.073635	0.323994	0	0	2.11409	5.51488	IGSF11;CNTNAP2;NFASC;CLDN19;CNTN2;CLDN16
Ovarian steroidogenesis	3/51	0.0795522	0.341647	0	0	3.11814	7.89309	PLA2G4F;ADCY5;CYP17A1
Vitamin digestion and absorption	2/24	0.080753	0.341647	0	0	4.52996	11.399	CUBN;SLC19A3
Complement and coagulation cascades	4/85	0.0876693	0.350117	0	0	2.46585	6.00234	PROC;C7;SERPINF2;KLKB1
AMPK signaling pathway	5/120	0.0895323	0.350117	0	0	2.1728	5.2433	CREB3L3;HNF4A;SLC2A4;ACACB;G6PC1
Thermogenesis	8/232	0.0901982	0.350117	0	0	1.78858	4.30286	RPS6KA6;CREB3L3;NPR1;PRDM16;ACSL6;DPF3;PLIN1;ADCY5
Thyroid hormone signaling pathway	5/121	0.0919667	0.350117	0	0	2.15396	5.14005	FXYD2;PLCE1;ATP1A2;ATP1B2;PLCB1
Folate biosynthesis	2/26	0.0927068	0.350117	0	0	4.15204	9.87484	AKR1B1;ALPI
Maturity onset diabetes of the young	2/26	0.0927068	0.350117	0	0	4.15204	9.87484	HNF4A;HNF1A
PI3K-Akt signaling pathway	11/354	0.0938951	0.350117	0	0	1.60868	3.80545	NTRK2;CHRM1;CREB3L3;ERBB4;GNG7;KIT;MAGI2;FGF1;AREG;PRLR;G6PC1
Glyoxylate and dicarboxylate metabolism	2/30	0.117976	0.421513	0	0	3.55816	7.60476	AGXT;HAO2
Glycerolipid metabolism	3/61	0.11953	0.421513	0	0	2.57921	5.47873	DGKG;MOGAT2;AKR1B1
Steroid hormone biosynthesis	3/61	0.11953	0.421513	0	0	2.57921	5.47873	HSD11B2;CYP11B2;CYP17A1
Dopaminergic synapse	5/132	0.120921	0.421513	0	0	1.96628	4.15401	GNAL;CREB3L3;GNG7;PLCB1;ADCY5
Rap1 signaling pathway	7/210	0.123426	0.421513	0	0	1.72432	3.60747	KIT;MAGI2;PLCE1;PLCB1;FGF1;RAP1GAP;ADCY5
Galactose metabolism	2/31	0.124538	0.421513	0	0	3.43529	7.15621	AKR1B1;G6PC1
Glycerophospholipid metabolism	4/98	0.129098	0.430325	0	0	2.12342	4.34703	DGKG;PLA2G4F;ETNK2;GPD1
Apelin signaling pathway	5/137	0.135335	0.444384	0	0	1.89132	3.78264	GNG7;MYL3;PLIN1;PLCB1;ADCY5
Fructose and mannose metabolism	2/33	0.137912	0.445238	0	0	3.21333	6.36607	AKR1B1;KHK
Melanogenesis	4/101	0.139643	0.445238	0	0	2.05743	4.05039	CREB3L3;KIT;PLCB1;ADCY5
Pentose and glucuronate interconversions	2/34	0.144712	0.447362	0	0	3.11275	6.01699	AKR1B1;CRYL1
Propanoate metabolism	2/34	0.144712	0.447362	0	0	3.11275	6.01699	ABAT;ACACB
Long-term potentiation	3/67	0.146409	0.447362	0	0	2.33669	4.48961	RPS6KA6;PPP1R1A;PLCB1
Amphetamine addiction	3/69	0.155774	0.458848	0	0	2.26565	4.21265	ARC;CREB3L3;ADCY5
Mucin type O-glycan biosynthesis	2/36	0.158511	0.458848	0	0	2.92935	5.39566	GALNT16;GALNT9
Starch and sucrose metabolism	2/36	0.158511	0.458848	0	0	2.92935	5.39566	TREH;G6PC1
Tyrosine metabolism	2/36	0.158511	0.458848	0	0	2.92935	5.39566	DBH;HPD
Inositol phosphate metabolism	3/73	0.175031	0.50009	0	0	2.13575	3.72217	INPP5J;PLCE1;PLCB1
Serotonergic synapse	4/113	0.18494	0.520103	0	0	1.82979	3.08819	PLA2G4F;GNG7;PLCB1;ADCY5
Glycine, serine and threonine metabolism	2/40	0.186764	0.520103	0	0	2.62046	4.3969	CHDH;AGXT
Arrhythmogenic right ventricular cardiomyopathy	3/77	0.194909	0.535233	0	0	2.01989	3.30297	CACNB2;CACNB4;CACNA2D2
Ubiquinone and other terpenoid-quinone biosynthesis	1/11	0.197063	0.535233	0	0	4.97335	8.07788	HPD
Growth hormone synthesis, secretion and action	4/119	0.209177	0.561207	0	0	1.73379	2.71265	CREB3L3;PLCB1;SSTR5;ADCY5
Vasopressin-regulated water reabsorption	2/44	0.215642	0.571581	0	0	2.37041	3.63653	CREB3L3;AQP2
Type II diabetes mellitus	2/46	0.230232	0.596657	0	0	2.26243	3.32276	ABCC8;SLC2A4
Other types of O-glycan biosynthesis	2/47	0.237552	0.596657	0	0	2.21204	3.17953	GALNT16;GALNT9
Pyruvate metabolism	2/47	0.237552	0.596657	0	0	2.21204	3.17953	LDHD;ACACB
Taste transduction	3/86	0.241387	0.596657	0	0	1.80004	2.55849	SCNN1B;PLCB1;TRPM5
Tight junction	5/169	0.242552	0.596657	0	0	1.51978	2.15282	PATJ;DLG2;CLDN19;NEDD4L;CLDN16
Valine, leucine and isoleucine degradation	2/48	0.244883	0.596657	0	0	2.16385	3.04448	ABAT;ACADSB
Relaxin signaling pathway	4/129	0.251358	0.596657	0	0	1.59427	2.20149	CREB3L3;GNG7;PLCB1;ADCY5
Gap junction	3/88	0.251964	0.596657	0	0	1.7575	2.42266	PLCB1;TUBB4A;ADCY5
Cocaine addiction	2/49	0.252223	0.596657	0	0	2.1177	2.917	CREB3L3;ADCY5
Ether lipid metabolism	2/49	0.252223	0.596657	0	0	2.1177	2.917	PLA2G4F;ENPP6
GABAergic synapse	3/89	0.257278	0.599043	0	0	1.73698	2.35812	GNG7;ABAT;ADCY5
Thiamine metabolism	1/15	0.258678	0.599043	0	0	3.55167	4.80247	ALPI
Morphine addiction	3/91	0.26795	0.614053	0	0	1.69733	2.2353	PDE11A;GNG7;ADCY5
GnRH signaling pathway	3/93	0.278672	0.63204	0	0	1.65944	2.1203	PLA2G4F;PLCB1;ADCY5
Phenylalanine metabolism	1/17	0.287693	0.645841	0	0	3.10739	3.87138	HPD
Circadian entrainment	3/97	0.300225	0.650641	0	0	1.5885	1.91132	GNG7;PLCB1;ADCY5
Phosphatidylinositol signaling system	3/97	0.300225	0.650641	0	0	1.5885	1.91132	DGKG;PLCE1;PLCB1
Choline metabolism in cancer	3/98	0.305629	0.650641	0	0	1.5717	1.86306	DGKG;PLA2G4F;SLC22A5
Inflammatory mediator regulation of TRP channels	3/98	0.305629	0.650641	0	0	1.5717	1.86306	PLA2G4F;PLCB1;ADCY5
Ras signaling pathway	6/232	0.309961	0.650641	0	0	1.32259	1.54916	NTRK2;PLA2G4F;GNG7;KIT;PLCE1;FGF1
Glutathione metabolism	2/57	0.310892	0.650641	0	0	1.80893	2.11339	GPX3;ANPEP
Hematopoietic cell lineage	3/99	0.311037	0.650641	0	0	1.55525	1.81628	MME;ANPEP;KIT
Glycosaminoglycan degradation	1/19	0.315575	0.650641	0	0	2.76184	3.18539	HYAL1
AGE-RAGE signaling pathway in diabetic complications	3/100	0.316448	0.650641	0	0	1.53913	1.77092	PLCE1;PLCB1;AGT
Amoebiasis	3/102	0.327274	0.658211	0	0	1.50788	1.68425	GNA14;GNAL;PLCB1
Chagas disease	3/102	0.327274	0.658211	0	0	1.50788	1.68425	GNA14;GNAL;PLCB1
One carbon pool by folate	1/20	0.329106	0.658211	0	0	2.61635	2.90775	FTCD
Long-term depression	2/60	0.332696	0.659398	0	0	1.7151	1.88751	PLA2G4F;PLCB1
Lysine degradation	2/63	0.354299	0.691872	0	0	1.6305	1.69183	HYKK;PRDM16
Histidine metabolism	1/22	0.355371	0.691872	0	0	2.36693	2.44881	FTCD
Retinol metabolism	2/68	0.389723	0.751554	0	0	1.50659	1.41969	CYP2B6;ALDH1A2
alpha-Linolenic acid metabolism	1/25	0.392858	0.751554	0	0	2.07075	1.93472	PLA2G4F
Central carbon metabolism in cancer	2/70	0.403654	0.759007	0	0	1.46213	1.32644	NTRK3;KIT
Prolactin signaling pathway	2/70	0.403654	0.759007	0	0	1.46213	1.32644	PRLR;CYP17A1
Biosynthesis of unsaturated fatty acids	1/27	0.416633	0.767101	0	0	1.91127	1.67341	FADS1
Collecting duct acid secretion	1/27	0.416633	0.767101	0	0	1.91127	1.67341	CLCNKB
Neurotrophin signaling pathway	3/119	0.418419	0.767101	0	0	1.28578	1.12026	NTRK2;RPS6KA6;NTRK3
Butanoate metabolism	1/28	0.42817	0.778491	0	0	1.84038	1.56108	ABAT
Linoleic acid metabolism	1/29	0.43948	0.792504	0	0	1.77456	1.45898	PLA2G4F
Platelet activation	3/124	0.444546	0.795123	0	0	1.23233	0.999055	PLA2G4F;PLCB1;ADCY5
beta-Alanine metabolism	1/30	0.450566	0.799334	0	0	1.71329	1.36592	ABAT
Synaptic vesicle cycle	2/78	0.457754	0.799334	0	0	1.30769	1.02186	DNM3;SLC1A7
Human cytomegalovirus infection	5/225	0.458492	0.799334	0	0	1.12966	0.880925	CREB3L3;GNG7;PTGER3;PLCB1;ADCY5
Circadian rhythm	1/31	0.461434	0.799334	0	0	1.65609	1.28085	RORA
Oocyte meiosis	3/129	0.4702	0.808156	0	0	1.18313	0.892785	AR;RPS6KA6;ADCY5
Alcoholism	4/186	0.502357	0.850145	0	0	1.09176	0.751617	NTRK2;CREB3L3;GNG7;ADCY5
ErbB signaling pathway	2/85	0.502691	0.850145	0	0	1.19697	0.823253	ERBB4;AREG
Estrogen signaling pathway	3/137	0.510087	0.850145	0	0	1.11204	0.748594	CREB3L3;PLCB1;ADCY5
Insulin signaling pathway	3/137	0.510087	0.850145	0	0	1.11204	0.748594	SLC2A4;ACACB;G6PC1
African trypanosomiasis	1/37	0.522281	0.863924	0	0	1.37965	0.896153	PLCB1
Chemokine signaling pathway	4/192	0.527267	0.865662	0	0	1.05659	0.67627	CXCL10;GNG7;PLCB1;ADCY5
Nicotine addiction	1/40	0.550082	0.880412	0	0	1.27333	0.761054	CHRNA4
IL-17 signaling pathway	2/94	0.556817	0.880412	0	0	1.07938	0.631997	CXCL10;MAPK4
TGF-beta signaling pathway	2/94	0.556817	0.880412	0	0	1.07938	0.631997	SMAD9;BMP7
Ferroptosis	1/41	0.558986	0.880412	0	0	1.24143	0.722056	ACSL6
Retrograde endocannabinoid signaling	3/148	0.562233	0.880412	0	0	1.02709	0.591441	GNG7;PLCB1;ADCY5
Huntington disease	6/306	0.564214	0.880412	0	0	0.992545	0.568055	CREB3L3;GPX3;PLCB1;TUBB4A;DNAI1;DNALI1
Tryptophan metabolism	1/42	0.567714	0.880412	0	0	1.21109	0.685646	HAAO
Diabetic cardiomyopathy	4/203	0.571291	0.880412	0	0	0.997622	0.558525	REN;SLC2A4;PLCB1;AGT
Fc gamma R-mediated phagocytosis	2/97	0.573906	0.880412	0	0	1.04513	0.58035	PLA2G4F;SCIN
Fat digestion and absorption	1/43	0.576269	0.880412	0	0	1.1822	0.651603	MOGAT2
Progesterone-mediated oocyte maturation	2/100	0.590512	0.887299	0	0	1.01298	0.533604	RPS6KA6;ADCY5
ABC transporters	1/45	0.592877	0.887299	0	0	1.12835	0.589863	ABCC8
Glycosphingolipid biosynthesis	1/45	0.592877	0.887299	0	0	1.12835	0.589863	ST8SIA5
Longevity regulating pathway	2/102	0.601313	0.888025	0	0	0.992621	0.504887	CREB3L3;ADCY5
Hepatitis C	3/157	0.602306	0.888025	0	0	0.966621	0.490067	CXCL10;CLDN19;CLDN16
Pathways in cancer	10/531	0.605472	0.888025	0	0	0.951417	0.477371	AR;EPAS1;GNG7;KIT;PTGER3;KLK3;PLCB1;FGF1;AGT;ADCY5
Sphingolipid metabolism	1/49	0.62417	0.908149	0	0	1.03411	0.487407	ENPP7
Regulation of actin cytoskeleton	4/218	0.627448	0.908149	0	0	0.926979	0.432059	CHRM1;SCIN;INSRR;FGF1
Drug metabolism	2/108	0.632421	0.909363	0	0	0.936147	0.428943	CYP2B6;FMO5
TNF signaling pathway	2/112	0.652088	0.931555	0	0	0.90192	0.385639	CXCL10;CREB3L3
Leukocyte transendothelial migration	2/114	0.661604	0.939051	0	0	0.885723	0.365882	CLDN19;CLDN16
Pyrimidine metabolism	1/56	0.673269	0.949482	0	0	0.902169	0.356907	NT5C1A
VEGF signaling pathway	1/59	0.692301	0.957699	0	0	0.855374	0.31455	PLA2G4F
Cytokine-cytokine receptor interaction	5/295	0.695507	0.957699	0	0	0.85389	0.31006	CNTFR;CXCL10;EDA;PRLR;BMP7
Cytosolic DNA-sensing pathway	1/63	0.715968	0.957699	0	0	0.800025	0.267304	CXCL10
GnRH secretion	1/64	0.721596	0.957699	0	0	0.787285	0.256884	PLCB1
Lysosome	2/128	0.722453	0.957699	0	0	0.786744	0.255773	HYAL1;AP3B2
Inflammatory bowel disease	1/65	0.727112	0.957699	0	0	0.774944	0.246956	RORA
Parkinson disease	4/249	0.727743	0.957699	0	0	0.808393	0.256913	PRKN;GNAL;TUBB4A;ADCY5
Amyotrophic lateral sclerosis	6/364	0.727833	0.957699	0	0	0.829243	0.263437	PRKN;GPX3;ERBB4;TUBB4A;DNAI1;DNALI1
Transcriptional misregulation in cancer	3/192	0.734096	0.957699	0	0	0.7862	0.243027	TSPAN7;TMPRSS2;PBX1
FoxO signaling pathway	2/131	0.734226	0.957699	0	0	0.768329	0.237366	SLC2A4;G6PC1
Acute myeloid leukemia	1/67	0.737819	0.957699	0	0	0.751384	0.228463	KIT
Glycolysis / Gluconeogenesis	1/67	0.737819	0.957699	0	0	0.751384	0.228463	G6PC1
Fc epsilon RI signaling pathway	1/68	0.743014	0.957699	0	0	0.740132	0.219849	PLA2G4F
Mitophagy	1/68	0.743014	0.957699	0	0	0.740132	0.219849	PRKN
Renal cell carcinoma	1/69	0.748107	0.957699	0	0	0.72921	0.211623	EPAS1
Pathogenic Escherichia coli infection	3/197	0.749797	0.957699	0	0	0.76574	0.220496	CLDN19;CLDN16;TUBB4A
RIG-I-like receptor signaling pathway	1/70	0.753099	0.957699	0	0	0.718605	0.203766	CXCL10
Melanoma	1/72	0.762789	0.964258	0	0	0.698291	0.189079	FGF1
Ubiquitin mediated proteolysis	2/140	0.767023	0.964258	0	0	0.717889	0.190411	PRKN;NEDD4L
Proteoglycans in cancer	3/205	0.773368	0.96528	0	0	0.735111	0.188924	ERBB4;GPC3;PLCE1
Spinocerebellar ataxia	2/143	0.777148	0.96528	0	0	0.702507	0.177119	RORA;PLCB1
Metabolism of xenobiotics by cytochrome P450	1/76	0.781046	0.96528	0	0	0.660914	0.163326	CYP2B6
Bacterial invasion of epithelial cells	1/77	0.785387	0.96528	0	0	0.652184	0.157554	DNM3
Breast cancer	2/147	0.790049	0.965616	0	0	0.682987	0.160953	KIT;FGF1
Colorectal cancer	1/86	0.820787	0.994599	0	0	0.582861	0.11511	AREG
Necroptosis	2/159	0.824882	0.994599	0	0	0.630395	0.121361	PLA2G4F;AIFM1
Pathways of neurodegeneration	7/475	0.831677	0.994599	0	0	0.737725	0.135971	PRKN;CHRM1;GPX3;PLCB1;TUBB4A;DNAI1;DNALI1
JAK-STAT signaling pathway	2/162	0.832739	0.994599	0	0	0.61848	0.113203	CNTFR;PRLR
Coronavirus disease	3/232	0.839796	0.994599	0	0	0.647536	0.113058	CXCL10;C7;TMPRSS2
Influenza A	2/172	0.856685	0.994599	0	0	0.581799	0.0899957	CXCL10;TMPRSS2
Viral protein interaction with cytokine and cytokine receptor	1/100	0.864632	0.994599	0	0	0.500077	0.0727369	CXCL10
NF-kappa B signaling pathway	1/104	0.875065	0.994599	0	0	0.480558	0.0641341	EDA
Toll-like receptor signaling pathway	1/104	0.875065	0.994599	0	0	0.480558	0.0641341	CXCL10
NOD-like receptor signaling pathway	2/181	0.875519	0.994599	0	0	0.552291	0.0734208	TRPM2;PLCB1
Axon guidance	2/182	0.877465	0.994599	0	0	0.549194	0.0717899	BMP7;NGEF
Th17 cell differentiation	1/107	0.882359	0.994599	0	0	0.466885	0.0584335	RORA
Sphingolipid signaling pathway	1/119	0.907528	0.994599	0	0	0.419147	0.04067	PLCB1
Prion disease	3/273	0.908437	0.994599	0	0	0.548044	0.0526284	CREB3L3;C7;TUBB4A
Viral carcinogenesis	2/203	0.912361	0.994599	0	0	0.491284	0.0450602	SCIN;CREB3L3
Lipid and atherosclerosis	2/215	0.927881	0.994599	0	0	0.463319	0.0346801	CYP2B6;PLCB1
Human T-cell leukemia virus 1 infection	2/219	0.932452	0.994599	0	0	0.454685	0.0317998	CREB3L3;ADCY5
Systemic lupus erythematosus	1/135	0.932933	0.994599	0	0	0.368797	0.0256026	C7
Yersinia infection	1/137	0.935573	0.994599	0	0	0.363336	0.0241966	RPS6KA6
Alzheimer disease	4/369	0.935645	0.994599	0	0	0.539257	0.0358709	CHRM1;MME;PLCB1;TUBB4A
Apoptosis	1/142	0.94173	0.994599	0	0	0.350362	0.0210345	AIFM1
Signaling pathways regulating pluripotency of stem cells	1/143	0.942889	0.994599	0	0	0.347877	0.0204574	SMAD9
Gastric cancer	1/149	0.949376	0.994599	0	0	0.333671	0.0173343	FGF1
Phagosome	1/152	0.952338	0.994599	0	0	0.326991	0.0159686	TUBB4A
mTOR signaling pathway	1/154	0.954216	0.994599	0	0	0.322683	0.0151225	RPS6KA6
Cellular senescence	1/156	0.956021	0.994599	0	0	0.318487	0.0143242	HIPK2
Shigellosis	2/246	0.956836	0.994599	0	0	0.403808	0.0178175	PLCE1;PLCB1
Salmonella infection	2/249	0.958955	0.994599	0	0	0.398842	0.0167159	PODXL;TUBB4A
Human papillomavirus infection	3/331	0.960651	0.994599	0	0	0.449781	0.018056	PATJ;DLG2;CREB3L3
Endocytosis	2/252	0.960975	0.994599	0	0	0.393995	0.0156838	DNM3;NEDD4L
Hepatitis B	1/162	0.961019	0.994599	0	0	0.306523	0.0121877	CREB3L3
Wnt signaling pathway	1/166	0.964032	0.994599	0	0	0.299031	0.0109537	PLCB1
Hepatocellular carcinoma	1/168	0.96545	0.994599	0	0	0.295419	0.0103871	DPF3
Protein processing in endoplasmic reticulum	1/171	0.967474	0.994599	0	0	0.290161	0.00959469	PRKN
Neutrophil extracellular trap formation	1/189	0.97736	0.9948	0	0	0.262137	0.00600306	PLCB1
Kaposi sarcoma-associated herpesvirus infection	1/193	0.979112	0.9948	0	0	0.256623	0.0054171	GNG7
Epstein-Barr virus infection	1/202	0.982576	0.9948	0	0	0.245019	0.0043069	CXCL10
Human immunodeficiency virus 1 infection	1/212	0.985756	0.9948	0	0	0.233286	0.00334676	GNG7
Olfactory transduction	3/440	0.992872	0.997406	0	0	0.335684	0.0024012	OR2G6;GNAL;GNG7
Herpes simplex virus 1 infection	1/498	0.999954	0.999954	0	0	0.0975804	4.49006e-06	ZNF667

## Sheet: Table S9
Term	Overlap	P-value	Adjusted P-value	Old P-value	Old Adjusted P-value	Odds Ratio	Combined Score	Genes
Calcium signaling pathway	24/240	1.96119e-07	5.05987e-05	0	0	3.77483	58.3005	NTRK2;CHRM1;AVPR1B;EGF;NTRK3;PTGER3;ATP2B3;ADRA1D;AVPR1A;ADCY1;FGF1;ADRA1B;ADRA1A;MYLK3;MYLK4;TRDN;GNA14;GNAL;ERBB4;CASQ2;PLCE1;NOS1;PLCB1;FGF10
Adrenergic signaling in cardiomyocytes	17/150	2.14749e-06	0.000145821	0	0	4.30788	56.223	CACNA2D2;ATP2B3;ADRA1D;ATP1A2;ATP1B2;ADCY1;ADRA1B;ADRA1A;AGT;ADCY5;CACNB2;CACNB4;CREB3L3;PPP1R1A;FXYD2;MYL3;PLCB1
cGMP-PKG signaling pathway	18/167	2.25141e-06	0.000145821	0	0	4.07522	52.994	NPR1;ATP2B3;ADRA1D;ATP1A2;ATP1B2;ADCY1;ADRA1B;ADRA2C;ADRA1A;MYLK3;KNG1;MYLK4;ADCY5;CREB3L3;FXYD2;KCNMB3;KCNMB4;PLCB1
Bile secretion	13/90	2.26079e-06	0.000145821	0	0	5.66698	73.6696	ABCG8;UGT1A1;ATP1A2;ATP1B2;SLC51A;ADCY1;CYP3A4;SLC4A4;AQP1;ADCY5;SLC9A3;FXYD2;SLC22A8
Vascular smooth muscle contraction	15/133	8.97827e-06	0.000463279	0	0	4.27265	49.6512	PLA2G4F;AVPR1B;NPR1;ADRA1D;AVPR1A;ADCY1;ADRA1B;ADRA1A;MYLK3;AGT;MYLK4;ADCY5;KCNMB3;KCNMB4;PLCB1
Thyroid hormone synthesis	11/75	1.16812e-05	0.000502292	0	0	5.75305	65.3405	CREB3L3;IYD;GPX3;FXYD2;ATP1A2;ATP1B2;ADCY1;LRP2;PLCB1;SLC26A4;ADCY5
Proximal tubule bicarbonate reclamation	6/23	4.18511e-05	0.00154251	0	0	11.7409	118.365	SLC9A3;FXYD2;ATP1A2;ATP1B2;SLC4A4;AQP1
Gastric acid secretion	10/76	7.5582e-05	0.0022819	0	0	5.06228	48.0425	KCNK10;KCNJ15;ATP1A2;ATP1B2;ADCY1;SSTR2;PLCB1;MYLK3;MYLK4;ADCY5
Neuroactive ligand-receptor interaction	24/341	8.08048e-05	0.0022819	0	0	2.55859	24.1108	CHRNB4;VIPR2;CHRM1;AVPR1B;CHRNA4;GRIK5;GCGR;PTGER3;ADRA1D;GRIK2;PTH1R;AVPR1A;ADRA1B;ADRA2C;SSTR2;GABRG3;PRLR;ADRA1A;AGT;KNG1;SSTR5;GHR;MTNR1A;UCN3
Salivary secretion	11/93	9.01968e-05	0.0022819	0	0	4.48601	41.7805	FXYD2;ATP2B3;ADRA1D;ATP1A2;NOS1;ATP1B2;ADCY1;ADRA1B;PLCB1;ADRA1A;ADCY5
Arginine and proline metabolism	8/50	9.72905e-05	0.0022819	0	0	6.34997	58.6598	ALDH4A1;GATM;NOS1;HOGA1;PRODH;PRODH2;CNDP1;AGMAT
Insulin secretion	10/86	0.000215593	0.00463524	0	0	4.39392	37.094	CREB3L3;ABCC8;FXYD2;KCNMB3;KCNMB4;ATP1A2;ATP1B2;ADCY1;PLCB1;ADCY5
PPAR signaling pathway	9/74	0.000315134	0.00625419	0	0	4.61841	37.236	ADIPOQ;ACSL6;AQP7;ACADM;PLIN1;PPARA;ACSBG2;CYP8B1;PLIN5
Renin-angiotensin system	5/23	0.000471772	0.00869407	0	0	9.22422	70.6484	ACE2;MME;ANPEP;REN;AGT
Aldosterone synthesis and secretion	10/98	0.000622722	0.00946271	0	0	3.79239	27.9932	CREB3L3;NPR1;CYP11B2;ATP2B3;ATP1A2;ATP1B2;ADCY1;PLCB1;AGT;ADCY5
Oxytocin signaling pathway	13/154	0.000649166	0.00946271	0	0	3.08449	22.6396	PLA2G4F;PRKAA2;NPR1;CACNA2D2;ADCY1;MYLK3;MYLK4;ADCY5;CACNB2;TRPM2;CACNB4;PLCB1;KCNJ3
Alanine, aspartate and glutamate metabolism	6/37	0.000679243	0.00946271	0	0	6.43391	46.9323	ALDH4A1;ABAT;AGXT;NAT8L;ASPA;ASRGL1
Aldosterone-regulated sodium reabsorption	6/37	0.000679243	0.00946271	0	0	6.43391	46.9323	HSD11B2;FXYD2;SCNN1B;NEDD4L;ATP1A2;ATP1B2
cAMP signaling pathway	16/216	0.000696866	0.00946271	0	0	2.68216	19.4964	VIPR2;CHRM1;NPR1;HHIP;PTGER3;ATP2B3;ATP1A2;ADCY1;ATP1B2;SSTR2;ADCY5;SSTR5;CREB3L3;FXYD2;PLCE1;PPARA
Chemical carcinogenesis	17/239	0.000759535	0.009798	0	0	2.56893	18.4521	GSTM3;CHRNB4;UGT1A1;PAQR5;CHRNA4;EGF;NR1I3;EPHX2;ADCY1;CYP3A4;ADCY5;AR;RPS6KA6;CYP2B6;CREB3L3;PPARA;FGF10
Endocrine and other factor-regulated calcium reabsorption	7/53	0.000882432	0.0104247	0	0	5.06331	35.6094	DNM3;FXYD2;ATP2B3;ATP1A2;PTH1R;ATP1B2;PLCB1
Protein digestion and absorption	10/103	0.000920433	0.0104247	0	0	3.58757	25.0795	ACE2;SLC9A3;SLC15A1;SLC36A2;MME;XPNPEP2;FXYD2;SLC3A1;ATP1A2;ATP1B2
Adipocytokine signaling pathway	8/69	0.000929331	0.0104247	0	0	4.36782	30.492	PRKAA2;ADIPOQ;ACSL6;SLC2A4;PPARA;ACSBG2;ACACB;G6PC1
Cardiac muscle contraction	9/87	0.00104378	0.0112206	0	0	3.84609	26.403	CACNB2;CACNB4;FXYD2;MYL3;CASQ2;CACNA2D2;ATP1A2;ATP1B2;TRDN
Phospholipase D signaling pathway	12/148	0.00146618	0.015131	0	0	2.94755	19.233	DGKG;DNM3;PLA2G4F;AVPR1B;DGKB;EGF;KIT;AVPR1A;ADCY1;PLCB1;AGT;ADCY5
Mineral absorption	7/60	0.00185259	0.0183834	0	0	4.39298	27.637	SLC34A2;SLC9A3;S100G;FXYD2;ATP2B3;ATP1A2;ATP1B2
Glutamatergic synapse	10/114	0.00199326	0.0190467	0	0	3.20629	19.9367	PLA2G4F;GRIK5;GNG7;DLGAP1;GRIK2;ADCY1;PLCB1;SLC1A7;ADCY5;KCNJ3
Carbohydrate digestion and absorption	6/47	0.0024477	0.0225538	0	0	4.86215	29.2342	MGAM;FXYD2;ATP1A2;ATP1B2;PLCB1;G6PC1
Cortisol synthesis and secretion	7/65	0.00294441	0.0261951	0	0	4.01324	23.3886	CREB3L3;ADCY1;PLCB1;AGT;PBX1;ADCY5;CYP17A1
Insulin resistance	9/108	0.00463096	0.0398262	0	0	3.02696	16.2699	RPS6KA6;PRKAA2;CREB3L3;TBC1D4;SLC2A4;PPARA;ACACB;G6PC1;AGT
Regulation of lipolysis in adipocytes	6/55	0.00542432	0.0451443	0	0	4.06665	21.2152	NPR1;PTGER3;AQP7;PLIN1;ADCY1;ADCY5
Cholinergic synapse	9/113	0.00621701	0.0501246	0	0	2.88069	14.6352	CHRNB4;CHRM1;CREB3L3;CHRNA4;GNG7;ADCY1;PLCB1;ADCY5;KCNJ3
Folate biosynthesis	4/26	0.0066494	0.0519862	0	0	6.02611	30.2103	TPH1;PAH;AKR1B1;ALPI
Apelin signaling pathway	10/137	0.00739609	0.0545885	0	0	2.6225	12.8681	PRKAA2;GNG7;MYL3;NOS1;PLIN1;ADCY1;PLCB1;MYLK3;MYLK4;ADCY5
Dilated cardiomyopathy	8/96	0.00740541	0.0545885	0	0	3.02347	14.8318	CACNB2;CACNB4;MYL3;ITGA8;CACNA2D2;ADCY1;AGT;ADCY5
Fatty acid degradation	5/43	0.00832713	0.0596778	0	0	4.36486	20.9	ACAA2;ACSL6;ACADM;ACADSB;ACSBG2
Glycerolipid metabolism	6/61	0.0089655	0.0625162	0	0	3.62189	17.0749	DGKG;MOGAT3;DGKB;MOGAT2;MOGAT1;AKR1B1
Pancreatic secretion	8/102	0.0105221	0.0714393	0	0	2.8296	12.8868	FXYD2;ATP2B3;ATP1A2;ATP1B2;ADCY1;PLCB1;SLC4A4;ADCY5
beta-Alanine metabolism	4/30	0.0111129	0.073516	0	0	5.09796	22.939	ALDH6A1;ABAT;UPB1;CNDP1
Circadian rhythm	4/31	0.0124686	0.0799185	0	0	4.9089	21.5233	PRKAA2;RORC;RORA;RORB
Phenylalanine metabolism	3/17	0.0127002	0.0799185	0	0	7.093	30.969	PAH;GLYAT;HPD
Valine, leucine and isoleucine degradation	5/48	0.0131444	0.0807444	0	0	3.85632	16.7047	ALDH6A1;ACAA2;ABAT;ACADM;ACADSB
Fatty acid biosynthesis	3/18	0.0149124	0.0894744	0	0	6.6198	27.84	ACSL6;ACACB;ACSBG2
Renin secretion	6/69	0.0159173	0.0933333	0	0	3.16066	13.0862	NPR1;REN;PLCB1;AGT;AQP1;ADCY5
Hypertrophic cardiomyopathy	7/90	0.0169202	0.0941562	0	0	2.80081	11.4252	CACNB2;CACNB4;PRKAA2;MYL3;ITGA8;CACNA2D2;AGT
Pentose and glucuronate interconversions	4/34	0.0171525	0.0941562	0	0	4.41732	17.9591	UGT1A1;AKR1B1;CRYL1;XYLB
Propanoate metabolism	4/34	0.0171525	0.0941562	0	0	4.41732	17.9591	ACSS3;ALDH6A1;ABAT;ACACB
Circadian entrainment	7/97	0.0244636	0.131492	0	0	2.58204	9.58082	MTNR1A;GNG7;NOS1;ADCY1;PLCB1;ADCY5;KCNJ3
AMPK signaling pathway	8/120	0.0256362	0.133168	0	0	2.37263	8.69274	PRKAA2;CREB3L3;HNF4A;ADIPOQ;SLC2A4;ACACB;G6PC1;ADRA1A
Histidine metabolism	3/22	0.0258078	0.133168	0	0	5.22508	19.1085	ASPA;CNDP1;FTCD
Glycine, serine and threonine metabolism	4/40	0.0294671	0.149069	0	0	3.67996	12.97	GATM;CHDH;PIPOX;AGXT
Vitamin digestion and absorption	3/24	0.0324877	0.156252	0	0	4.72696	16.1988	CUBN;SLC19A3;APOB
Arachidonic acid metabolism	5/61	0.0335567	0.156252	0	0	2.95912	10.0448	PLA2G4F;CYP2B6;GPX3;EPHX2;CYP4F3
Steroid hormone biosynthesis	5/61	0.0335567	0.156252	0	0	2.95912	10.0448	HSD11B2;UGT1A1;CYP11B2;CYP3A4;CYP17A1
PI3K-Akt signaling pathway	17/354	0.03391	0.156252	0	0	1.68215	5.69247	NTRK2;CHRM1;PRKAA2;EGF;MAGI2;FGF1;AREG;PRLR;G6PC1;GHR;CREB3L3;ERBB4;GNG7;KIT;ITGA8;SGK3;FGF10
Peroxisome	6/82	0.0339151	0.156252	0	0	2.61826	8.85993	EPHX2;MPV17L;ACSL6;PIPOX;AGXT;HAO2
Purine metabolism	8/129	0.0371415	0.162587	0	0	2.19513	7.22861	PDE11A;GDA;NPR1;NT5C1A;GMPR;AK4;ADCY1;ADCY5
Fat digestion and absorption	4/43	0.0371666	0.162587	0	0	3.39636	11.182	ABCG8;MOGAT3;MOGAT2;APOB
Parathyroid hormone synthesis, secretion and action	7/106	0.0371807	0.162587	0	0	2.34621	7.72365	SLC34A2;CASR;CREB3L3;PTH1R;ADCY1;PLCB1;ADCY5
Glucagon signaling pathway	7/107	0.0388183	0.166655	0	0	2.32263	7.5459	PRKAA2;CREB3L3;GCGR;PLCB1;PPARA;ACACB;G6PC1
Complement and coagulation cascades	6/85	0.039403	0.166655	0	0	2.51844	8.14443	FGB;PROC;C7;SERPINF2;KLKB1;KNG1
Cushing syndrome	9/155	0.040221	0.167371	0	0	2.04753	6.57947	PDE11A;CREB3L3;FZD4;ADCY1;PLCB1;PBX1;AGT;ADCY5;CYP17A1
ABC transporters	4/45	0.0428822	0.175613	0	0	3.23035	10.1733	ABCG8;ABCC8;ABCC6;ABCA13
Morphine addiction	6/91	0.0519883	0.207826	0	0	2.33995	6.9186	PDE11A;GNG7;ADCY1;GABRG3;ADCY5;KCNJ3
Hippo signaling pathway	9/163	0.0523593	0.207826	0	0	1.94036	5.72334	CRB2;CRB1;PATJ;DLG2;FZD4;FGF1;BMP7;AREG;FRMD1
Glyoxylate and dicarboxylate metabolism	3/30	0.0573129	0.224041	0	0	3.67539	10.5088	HOGA1;AGXT;HAO2
Cholesterol metabolism	4/50	0.0592068	0.227991	0	0	2.87848	8.13666	ABCG8;SOAT1;LRP2;APOB
Galactose metabolism	3/31	0.0621177	0.231525	0	0	3.54394	9.84764	MGAM;AKR1B1;G6PC1
Growth hormone synthesis, secretion and action	7/119	0.0621872	0.231525	0	0	2.07249	5.75655	GHR;CREB3L3;ADCY1;SSTR2;PLCB1;SSTR5;ADCY5
Ovarian steroidogenesis	4/51	0.0628169	0.231525	0	0	2.81709	7.7964	PLA2G4F;ADCY1;ADCY5;CYP17A1
Prostate cancer	6/97	0.0667677	0.242621	0	0	2.18498	5.91374	AR;CREB3L3;EGF;INSRR;TMPRSS2;KLK3
Thiamine metabolism	2/15	0.0705913	0.252952	0	0	5.084	13.4769	AK4;ALPI
Cell adhesion molecules	8/148	0.071665	0.253282	0	0	1.89535	4.99568	IGSF11;CNTNAP2;OCLN;NFASC;CLDN19;ITGA8;CNTN2;CLDN16
Platelet activation	7/124	0.0740026	0.258009	0	0	1.98341	5.1641	FGB;PLA2G4F;ADCY1;PLCB1;MYLK3;MYLK4;ADCY5
Melanogenesis	6/101	0.0778476	0.267796	0	0	2.09255	5.34229	CREB3L3;FZD4;KIT;ADCY1;PLCB1;ADCY5
Longevity regulating pathway	6/102	0.0807702	0.274193	0	0	2.07065	5.21005	PRKAA2;CREB3L3;ADIPOQ;HSPA2;ADCY1;ADCY5
Thermogenesis	11/232	0.0827231	0.274865	0	0	1.65252	4.11851	KLB;RPS6KA6;PRKAA2;CREB3L3;NPR1;PRDM16;ACSL6;DPF3;PLIN1;ADCY1;ADCY5
Nicotinate and nicotinamide metabolism	3/35	0.0830987	0.274865	0	0	3.10031	7.71272	NT5C1A;ASPDH;NMNAT3
Primary bile acid biosynthesis	2/17	0.0880086	0.286255	0	0	4.40568	10.7072	CYP46A1;CYP8B1
Starch and sucrose metabolism	3/36	0.0887613	0.286255	0	0	3.00621	7.28044	MGAM;TREH;G6PC1
Rap1 signaling pathway	10/210	0.092925	0.295983	0	0	1.65898	3.94168	EGF;KIT;MAGI2;PLCE1;ADCY1;PLCB1;FGF1;RAP1GAP;ADCY5;FGF10
MAPK signaling pathway	13/294	0.0959863	0.302006	0	0	1.53649	3.60084	NTRK2;PLA2G4F;EGF;CACNA2D2;HSPA2;FGF1;AREG;CACNB2;RPS6KA6;CACNB4;ERBB4;KIT;FGF10
Drug metabolism	6/108	0.0995673	0.309498	0	0	1.94824	4.49444	GSTM3;CYP2B6;UGT1A1;CYP3A4;UPB1;FMO5
Glycosaminoglycan degradation	2/19	0.106536	0.327217	0	0	3.88696	8.70397	HPSE2;HYAL1
Regulation of actin cytoskeleton	10/218	0.111466	0.338331	0	0	1.59451	3.49842	CHRM1;SCIN;EGF;INSRR;ITGA8;FGF1;MYLK3;KNG1;MYLK4;FGF10
Serotonergic synapse	6/113	0.116841	0.349805	0	0	1.85672	3.98627	TPH1;PLA2G4F;GNG7;PLCB1;ADCY5;KCNJ3
Gap junction	5/88	0.117957	0.349805	0	0	1.99373	4.26146	EGF;ADCY1;PLCB1;TUBB4A;ADCY5
GABAergic synapse	5/89	0.122148	0.358116	0	0	1.96989	4.14174	GNG7;ABAT;ADCY1;GABRG3;ADCY5
Tryptophan metabolism	3/42	0.125853	0.363892	0	0	2.54292	5.27057	TPH1;HAAO;KMO
Tight junction	8/169	0.126939	0.363892	0	0	1.64634	3.39812	PATJ;OCLN;DLG2;PRKAA2;CLDN19;NEDD4L;CLDN16;CGNL1
Long-term potentiation	4/67	0.134983	0.3827	0	0	2.09991	4.20528	RPS6KA6;PPP1R1A;ADCY1;PLCB1
Retinol metabolism	4/68	0.140302	0.393456	0	0	2.06699	4.05948	CYP2B6;UGT1A1;ALDH1A2;CYP3A4
Glycosphingolipid biosynthesis	3/45	0.146161	0.404402	0	0	2.36092	4.54016	FUT6;B3GALT1;ST8SIA5
Thyroid hormone signaling pathway	6/121	0.14734	0.404402	0	0	1.72684	3.30692	TBC1D4;FXYD2;PLCE1;ATP1A2;ATP1B2;PLCB1
Type II diabetes mellitus	3/46	0.153155	0.415936	0	0	2.3059	4.32657	ABCC8;ADIPOQ;SLC2A4
Choline metabolism in cancer	5/98	0.162803	0.427938	0	0	1.77843	3.22822	DGKG;PLA2G4F;SLC22A5;DGKB;EGF
Glycerophospholipid metabolism	5/98	0.162803	0.427938	0	0	1.77843	3.22822	DGKG;PLA2G4F;DGKB;ETNK2;GPD1
Inflammatory mediator regulation of TRP channels	5/98	0.162803	0.427938	0	0	1.77843	3.22822	PLA2G4F;ADCY1;PLCB1;KNG1;ADCY5
Phenylalanine, tyrosine and tryptophan biosynthesis	1/6	0.164209	0.427938	0	0	6.60068	11.9249	PAH
Inositol phosphate metabolism	4/73	0.168079	0.433645	0	0	1.91671	3.41811	ALDH6A1;INPP5J;PLCE1;PLCB1
Maturity onset diabetes of the young	2/26	0.177581	0.453623	0	0	2.75227	4.75682	HNF4A;HNF1A
Relaxin signaling pathway	6/129	0.181032	0.456914	0	0	1.61386	2.75822	CREB3L3;GNG7;NOS1;ADCY1;PLCB1;ADCY5
Chagas disease	5/102	0.182411	0.456914	0	0	1.70474	2.9006	GNA14;GNAL;ADCY1;PLCB1;KNG1
Metabolism of xenobiotics by cytochrome P450	4/76	0.185604	0.46044	0	0	1.83656	3.09303	GSTM3;CYP2B6;UGT1A1;CYP3A4
Collecting duct acid secretion	2/27	0.188266	0.462596	0	0	2.64204	4.41195	CLCNKB;ATP6V0D2
Arrhythmogenic right ventricular cardiomyopathy	4/77	0.191573	0.466281	0	0	1.81131	2.99317	CACNB2;CACNB4;ITGA8;CACNA2D2
Dopaminergic synapse	6/132	0.194398	0.468735	0	0	1.57519	2.57991	GNAL;CREB3L3;GNG7;PLCB1;ADCY5;KCNJ3
Linoleic acid metabolism	2/29	0.209876	0.50137	0	0	2.44608	3.81892	PLA2G4F;CYP3A4
Estrogen signaling pathway	6/137	0.21746	0.514721	0	0	1.51467	2.311	CREB3L3;HSPA2;ADCY1;PLCB1;ADCY5;KCNJ3
Hedgehog signaling pathway	3/56	0.227884	0.534493	0	0	1.86986	2.76536	SHH;HHIP;LRP2
Glutathione metabolism	3/57	0.235722	0.547894	0	0	1.83513	2.65196	GSTM3;GPX3;ANPEP
ErbB signaling pathway	4/85	0.241256	0.555751	0	0	1.63174	2.32016	ERBB4;EGF;NRG1;AREG
Fructose and mannose metabolism	2/33	0.253684	0.579208	0	0	2.13002	2.92168	AKR1B1;KHK
Proteoglycans in cancer	8/205	0.258427	0.582168	0	0	1.34297	1.81723	SHH;HPSE2;FZD4;ERBB4;GPC3;PLCE1;ANK2;ANK3
Long-term depression	3/60	0.259493	0.582168	0	0	1.73828	2.34498	PLA2G4F;NOS1;PLCB1
Retrograde endocannabinoid signaling	6/148	0.271064	0.602884	0	0	1.39654	1.82304	GNG7;ADCY1;PLCB1;GABRG3;ADCY5;KCNJ3
Ubiquinone and other terpenoid-quinone biosynthesis	1/11	0.280284	0.611292	0	0	3.29949	4.19679	HPD
Basal cell carcinoma	3/63	0.283558	0.611292	0	0	1.65111	2.08096	SHH;FZD4;HHIP
Lysine degradation	3/63	0.283558	0.611292	0	0	1.65111	2.08096	HYKK;PRDM16;PIPOX
Mucin type O-glycan biosynthesis	2/36	0.286691	0.611292	0	0	1.94178	2.42596	GALNT16;GALNT9
Tyrosine metabolism	2/36	0.286691	0.611292	0	0	1.94178	2.42596	DBH;HPD
GnRH signaling pathway	4/93	0.293449	0.620572	0	0	1.48445	1.82002	PLA2G4F;ADCY1;PLCB1;ADCY5
African trypanosomiasis	2/37	0.297669	0.624379	0	0	1.8862	2.28565	PLCB1;KNG1
Pathways in cancer	18/531	0.303666	0.631822	0	0	1.16127	1.38404	GSTM3;FZD4;EPAS1;EGF;HHIP;PTGER3;KLK3;ADCY1;FGF1;AGT;KNG1;ADCY5;AR;SHH;GNG7;KIT;PLCB1;FGF10
Hepatitis C	6/157	0.317049	0.654294	0	0	1.31269	1.50789	CXCL10;OCLN;EGF;CLDN19;CLDN16;PPARA
Phosphatidylinositol signaling system	4/97	0.320093	0.654294	0	0	1.42031	1.61794	DGKG;DGKB;PLCE1;PLCB1
Non-homologous end-joining	1/13	0.322075	0.654294	0	0	2.74929	3.11487	NHEJ1
Nicotine addiction	2/40	0.33041	0.664217	0	0	1.73702	1.92361	CHRNA4;GABRG3
Amphetamine addiction	3/69	0.332109	0.664217	0	0	1.50054	1.65404	ARC;CREB3L3;ADCY5
FoxO signaling pathway	5/131	0.34289	0.680504	0	0	1.31041	1.40259	PRKAA2;EGF;SGK3;SLC2A4;G6PC1
Amoebiasis	4/102	0.353622	0.696446	0	0	1.3475	1.40076	GNA14;GNAL;ADCY1;PLCB1
Melanoma	3/72	0.356388	0.696576	0	0	1.43508	1.48062	EGF;FGF1;FGF10
Vasopressin-regulated water reabsorption	2/44	0.373351	0.723491	0	0	1.57127	1.54807	CREB3L3;AQP2
Ras signaling pathway	8/232	0.375767	0.723491	0	0	1.17943	1.15441	NTRK2;PLA2G4F;EGF;GNG7;KIT;PLCE1;FGF1;FGF10
Synaptic vesicle cycle	3/78	0.404501	0.76235	0	0	1.31986	1.19461	DNM3;ATP6V0D2;SLC1A7
Other types of O-glycan biosynthesis	2/47	0.404814	0.76235	0	0	1.46629	1.32601	GALNT16;GALNT9
Pyruvate metabolism	2/47	0.404814	0.76235	0	0	1.46629	1.32601	LDHD;ACACB
Cocaine addiction	2/49	0.425364	0.789524	0	0	1.40375	1.19994	CREB3L3;ADCY5
Ether lipid metabolism	2/49	0.425364	0.789524	0	0	1.40375	1.19994	PLA2G4F;ENPP6
Breast cancer	5/147	0.436348	0.804126	0	0	1.16179	0.963492	FZD4;EGF;KIT;FGF1;FGF10
Gastric cancer	5/149	0.447892	0.812183	0	0	1.14554	0.920099	SHH;FZD4;EGF;FGF1;FGF10
One carbon pool by folate	1/20	0.450164	0.812183	0	0	1.73577	1.38539	FTCD
Steroid biosynthesis	1/20	0.450164	0.812183	0	0	1.73577	1.38539	SOAT1
Pantothenate and CoA biosynthesis	1/21	0.466372	0.830676	0	0	1.64889	1.25773	UPB1
Taste transduction	3/86	0.466853	0.830676	0	0	1.19215	0.908113	SCNN1B;PLCB1;TRPM5
Arginine biosynthesis	1/22	0.482104	0.851938	0	0	1.57029	1.14568	NOS1
Pyrimidine metabolism	2/56	0.494169	0.867317	0	0	1.22134	0.860895	NT5C1A;UPB1
alpha-Linolenic acid metabolism	1/25	0.526576	0.916476	0	0	1.3738	0.881098	PLA2G4F
Oocyte meiosis	4/129	0.529283	0.916476	0	0	1.05496	0.6712	AR;RPS6KA6;ADCY1;ADCY5
Diabetic cardiomyopathy	6/203	0.553989	0.933615	0	0	1.00377	0.592838	TBC1D4;REN;SLC2A4;PLCB1;PPARA;AGT
Biosynthesis of unsaturated fatty acids	1/27	0.554084	0.933615	0	0	1.26799	0.748669	FADS1
Fatty acid elongation	1/27	0.554084	0.933615	0	0	1.26799	0.748669	ACAA2
Hematopoietic cell lineage	3/99	0.561292	0.933615	0	0	1.03002	0.594853	MME;ANPEP;KIT
GnRH secretion	2/64	0.566099	0.933615	0	0	1.06331	0.605006	PLCB1;KCNJ3
Butanoate metabolism	1/28	0.567234	0.933615	0	0	1.22096	0.692265	ABAT
AGE-RAGE signaling pathway in diabetic complications	3/100	0.56813	0.933615	0	0	1.01935	0.576346	PLCE1;PLCB1;AGT
Progesterone-mediated oocyte maturation	3/100	0.56813	0.933615	0	0	1.01935	0.576346	RPS6KA6;ADCY1;ADCY5
Inflammatory bowel disease	2/65	0.574556	0.936177	0	0	1.04638	0.579856	RORC;RORA
Insulin signaling pathway	4/137	0.576946	0.936177	0	0	0.991093	0.545107	PRKAA2;SLC2A4;ACACB;G6PC1
Ascorbate and aldarate metabolism	1/30	0.592384	0.955219	0	0	1.13664	0.595146	UGT1A1
Central carbon metabolism in cancer	2/70	0.615027	0.979487	0	0	0.969185	0.471111	NTRK3;KIT
Prolactin signaling pathway	2/70	0.615027	0.979487	0	0	0.969185	0.471111	PRLR;CYP17A1
Human cytomegalovirus infection	6/225	0.653765	0.999816	0	0	0.901901	0.383314	CREB3L3;GNG7;PTGER3;ADCY1;PLCB1;ADCY5
Leukocyte transendothelial migration	3/114	0.656687	0.999816	0	0	0.890139	0.374346	OCLN;CLDN19;CLDN16
mTOR signaling pathway	4/154	0.668434	0.999816	0	0	0.877994	0.353672	RPS6KA6;PRKAA2;FZD4;RNF152
Chemokine signaling pathway	5/192	0.670903	0.999816	0	0	0.880155	0.351297	CXCL10;GNG7;ADCY1;PLCB1;ADCY5
Neurotrophin signaling pathway	3/119	0.684964	0.999816	0	0	0.851551	0.322218	NTRK2;RPS6KA6;NTRK3
Pathogenic Escherichia coli infection	5/197	0.692626	0.999816	0	0	0.857012	0.314751	OCLN;CLDN19;CLDN16;TUBB4A;TIRAP
JAK-STAT signaling pathway	4/162	0.706486	0.999816	0	0	0.833193	0.289495	GHR;CNTFR;EGF;PRLR
Bladder cancer	1/41	0.706779	0.999816	0	0	0.823597	0.285819	EGF
Ferroptosis	1/41	0.706779	0.999816	0	0	0.823597	0.285819	ACSL6
Porphyrin and chlorophyll metabolism	1/43	0.72383	0.999816	0	0	0.784297	0.253483	UGT1A1
Colorectal cancer	2/86	0.724603	0.999816	0	0	0.78393	0.252528	EGF;AREG
Lysosome	3/128	0.731407	0.999816	0	0	0.78987	0.247059	HYAL1;ATP6V0D2;AP3B2
PD-L1 expression and PD-1 checkpoint pathway in cancer	2/89	0.741941	0.999816	0	0	0.75678	0.225888	EGF;TIRAP
Amyotrophic lateral sclerosis	9/364	0.748449	0.999816	0	0	0.832948	0.241348	PRKN;GPX3;ERBB4;NRG1;DNAH9;NOS1;TUBB4A;DNAI1;DNALI1
Intestinal immune network for IgA production	1/48	0.762252	0.999816	0	0	0.70068	0.19022	PIGR
Lipid and atherosclerosis	5/215	0.762539	0.999816	0	0	0.78282	0.212224	CYP2B6;HSPA2;APOB;PLCB1;TIRAP
IL-17 signaling pathway	2/94	0.76876	0.999816	0	0	0.715466	0.18815	CXCL10;MAPK4
TGF-beta signaling pathway	2/94	0.76876	0.999816	0	0	0.715466	0.18815	SMAD9;BMP7
Sphingolipid metabolism	1/49	0.76927	0.999816	0	0	0.686047	0.179959	ENPP7
Cysteine and methionine metabolism	1/50	0.776082	0.999816	0	0	0.672012	0.170353	BHMT2
Vibrio cholerae infection	1/50	0.776082	0.999816	0	0	0.672012	0.170353	ATP6V0D2
Fc gamma R-mediated phagocytosis	2/97	0.783661	0.999816	0	0	0.692764	0.168881	PLA2G4F;SCIN
Glycosaminoglycan biosynthesis	1/53	0.795336	0.999816	0	0	0.633144	0.144984	NDST3
Huntington disease	7/306	0.80045	0.999816	0	0	0.768794	0.171119	CREB3L3;GPX3;DNAH9;PLCB1;TUBB4A;DNAI1;DNALI1
Alcoholism	4/186	0.801299	0.999816	0	0	0.722419	0.160031	NTRK2;CREB3L3;GNG7;ADCY5
NF-kappa B signaling pathway	2/104	0.815189	0.999816	0	0	0.644988	0.131794	EDA;TIRAP
Toll-like receptor signaling pathway	2/104	0.815189	0.999816	0	0	0.644988	0.131794	CXCL10;TIRAP
Coronavirus disease	5/232	0.816895	0.999816	0	0	0.723553	0.146334	FGB;ACE2;CXCL10;C7;TMPRSS2
Legionellosis	1/57	0.818461	0.999816	0	0	0.587798	0.117753	HSPA2
Endometrial cancer	1/58	0.823822	0.999816	0	0	0.577456	0.111911	EGF
Th17 cell differentiation	2/107	0.827397	0.999816	0	0	0.626462	0.118696	RORC;RORA
Phagosome	3/152	0.82901	0.999816	0	0	0.661818	0.124106	NOS1;ATP6V0D2;TUBB4A
VEGF signaling pathway	1/59	0.829026	0.999816	0	0	0.56747	0.106403	PLA2G4F
Non-alcoholic fatty liver disease	3/155	0.838778	0.999816	0	0	0.648655	0.114039	PRKAA2;ADIPOQ;PPARA
TNF signaling pathway	2/112	0.846139	0.999816	0	0	0.597832	0.0998807	CXCL10;CREB3L3
Focal adhesion	4/201	0.846845	0.999816	0	0	0.666892	0.110863	EGF;ITGA8;MYLK3;MYLK4
Cytosolic DNA-sensing pathway	1/63	0.84835	0.999816	0	0	0.530749	0.0872881	CXCL10
Human papillomavirus infection	7/331	0.859176	0.999816	0	0	0.708545	0.107544	PATJ;DLG2;CREB3L3;FZD4;EGF;ITGA8;ATP6V0D2
Acute myeloid leukemia	1/67	0.865493	0.999816	0	0	0.49848	0.0720083	KIT
Glycolysis / Gluconeogenesis	1/67	0.865493	0.999816	0	0	0.49848	0.0720083	G6PC1
Sphingolipid signaling pathway	2/119	0.869277	0.999816	0	0	0.56186	0.0787131	PLCB1;KNG1
Fc epsilon RI signaling pathway	1/68	0.869468	0.999816	0	0	0.491014	0.0686802	PLA2G4F
Mitophagy	1/68	0.869468	0.999816	0	0	0.491014	0.0686802	PRKN
Cytokine-cytokine receptor interaction	6/295	0.869678	0.999816	0	0	0.680955	0.0950831	GHR;CNTFR;CXCL10;EDA;PRLR;BMP7
Renal cell carcinoma	1/69	0.873325	0.999816	0	0	0.483769	0.0655253	EPAS1
Hepatocellular carcinoma	3/168	0.875726	0.999816	0	0	0.597146	0.0792426	GSTM3;FZD4;DPF3
Epithelial cell signaling in Helicobacter pylori infection	1/70	0.877068	0.999816	0	0	0.476733	0.0625332	ATP6V0D2
RIG-I-like receptor signaling pathway	1/70	0.877068	0.999816	0	0	0.476733	0.0625332	CXCL10
Adherens junction	1/71	0.880701	0.999816	0	0	0.469898	0.0596943	PTPRB
Non-small cell lung cancer	1/72	0.884227	0.999816	0	0	0.463256	0.0569996	EGF
Glioma	1/75	0.894193	0.999816	0	0	0.444406	0.0496998	EGF
Pathways of neurodegeneration	10/475	0.896379	0.999816	0	0	0.703698	0.0769786	PRKN;CHRM1;FZD4;GPX3;DNAH9;NOS1;PLCB1;TUBB4A;DNAI1;DNALI1
Pancreatic cancer	1/76	0.89732	0.999816	0	0	0.438458	0.0475036	EGF
Pertussis	1/76	0.89732	0.999816	0	0	0.438458	0.0475036	TIRAP
Bacterial invasion of epithelial cells	1/77	0.900356	0.999816	0	0	0.432666	0.045415	DNM3
Antigen processing and presentation	1/78	0.903301	0.999816	0	0	0.427025	0.043428	HSPA2
NOD-like receptor signaling pathway	3/181	0.904969	0.999816	0	0	0.55316	0.0552354	TRPM2;CASR;PLCB1
Axon guidance	3/182	0.906939	0.999816	0	0	0.550041	0.0537281	SHH;BMP7;NGEF
Autophagy	2/137	0.914854	0.999816	0	0	0.486491	0.0432932	PRKAA2;PRAP1
Fluid shear stress and atherosclerosis	2/139	0.918877	0.999816	0	0	0.479339	0.0405533	GSTM3;PRKAA2
Ubiquitin mediated proteolysis	2/140	0.920821	0.999816	0	0	0.475841	0.0392518	PRKN;NEDD4L
Herpes simplex virus 1 infection	10/498	0.924243	0.999816	0	0	0.669717	0.0527606	ZNF285;ZNF160;ZNF208;ZNF667;ZNF99;ZNF578;ZNF556;ZNF157;ZNF454;ZNF684
Transcriptional misregulation in cancer	3/192	0.924694	0.999816	0	0	0.520667	0.0407645	TSPAN7;TMPRSS2;PBX1
Signaling pathways regulating pluripotency of stem cells	2/143	0.926394	0.999816	0	0	0.465645	0.0356013	FZD4;SMAD9
Spinocerebellar ataxia	2/143	0.926394	0.999816	0	0	0.465645	0.0356013	RORA;PLCB1
ECM-receptor interaction	1/88	0.928376	0.999816	0	0	0.377747	0.0280734	ITGA8
Parkinson disease	4/249	0.937903	0.999816	0	0	0.534896	0.0342914	PRKN;GNAL;TUBB4A;ADCY5
Rheumatoid arthritis	1/93	0.938362	0.999816	0	0	0.357124	0.0227201	ATP6V0D2
Viral carcinogenesis	3/203	0.940603	0.999816	0	0	0.491749	0.0301121	SCIN;CREB3L3;ATP6V0D2
Viral protein interaction with cytokine and cytokine receptor	1/100	0.95005	0.999816	0	0	0.331753	0.0169992	CXCL10
Necroptosis	2/159	0.950369	0.999816	0	0	0.417843	0.0212705	PLA2G4F;AIFM1
Hepatitis B	2/162	0.953943	0.999816	0	0	0.409945	0.0193294	CREB3L3;TIRAP
Human T-cell leukemia virus 1 infection	3/219	0.958258	0.999816	0	0	0.454944	0.0193978	CREB3L3;ADCY1;ADCY5
Wnt signaling pathway	2/166	0.958328	0.999816	0	0	0.399863	0.0170201	FZD4;PLCB1
Prion disease	4/273	0.96174	0.999816	0	0	0.486563	0.0189812	CREB3L3;C7;HSPA2;TUBB4A
HIF-1 signaling pathway	1/109	0.961886	0.999816	0	0	0.303965	0.0118118	EGF
Alzheimer disease	6/369	0.962725	0.999816	0	0	0.540039	0.020515	CHRM1;MME;FZD4;NOS1;PLCB1;TUBB4A
Protein processing in endoplasmic reticulum	2/171	0.963249	0.999816	0	0	0.387932	0.0145254	PRKN;HSPA2
Influenza A	2/172	0.964164	0.999816	0	0	0.38563	0.0140731	CXCL10;TMPRSS2
Toxoplasmosis	1/112	0.965173	0.999816	0	0	0.295704	0.0104821	HSPA2
Tuberculosis	2/180	0.970736	0.999816	0	0	0.368145	0.0109343	ATP6V0D2;TIRAP
Neutrophil extracellular trap formation	2/189	0.976741	0.999816	0	0	0.350263	0.00824289	FGB;PLCB1
Salmonella infection	3/249	0.978906	0.999816	0	0	0.398839	0.00850321	PODXL;TUBB4A;TIRAP
Endocytosis	3/252	0.980324	0.999816	0	0	0.393972	0.00782908	DNM3;NEDD4L;HSPA2
Oxidative phosphorylation	1/133	0.981481	0.999816	0	0	0.24839	0.0046431	ATP6V0D2
Systemic lupus erythematosus	1/135	0.982563	0.999816	0	0	0.244657	0.00430384	C7
Yersinia infection	1/137	0.983581	0.999816	0	0	0.241034	0.00399036	RPS6KA6
Measles	1/139	0.98454	0.999816	0	0	0.237516	0.00370061	HSPA2
Apoptosis	1/142	0.985875	0.999816	0	0	0.232426	0.00330639	AIFM1
Spliceosome	1/150	0.988899	0.999816	0	0	0.219856	0.00245434	HSPA2
Cellular senescence	1/156	0.990734	0.999816	0	0	0.211279	0.00196685	HIPK2
Shigellosis	2/246	0.994763	0.999816	0	0	0.267643	0.00140536	PLCE1;PLCB1
Kaposi sarcoma-associated herpesvirus infection	1/193	0.996962	0.999816	0	0	0.170236	0.000517909	GNG7
Epstein-Barr virus infection	1/202	0.997684	0.999816	0	0	0.162538	0.000376796	CXCL10
Human immunodeficiency virus 1 infection	1/212	0.998287	0.999816	0	0	0.154754	0.000265252	GNG7
Olfactory transduction	3/440	0.999816	0.999816	0	0	0.22228	4.07974e-05	OR2G6;GNAL;GNG7

[truncated: 11 more sheets: Table S10, Table S11, Table S12, Table S13, Table S14, Table S15, Table S16, Table S17, Table S18, Sheet20, Sheet21]
